# Supplementary material for: Detecting the presence-absence of bluefin tuna by automated analysis of medium-range sonars on fishing vessels
Source: PLoS One. 2017 Feb 2;12(2):e0171382. doi: 10.1371/journal.pone.0171382 (PMC5289564; doi:10.1371/journal.pone.0171382)
Supplement: S1 Dataset — “Blob_ID” is a unique blob identifier (as a concatenation of survey, year, time and blob number); “Area” and “Perimeter” of the blob are in number of pixels; “BX” and “BY” refer to the upper left corner coordinates of the smallest rectangle housing the blob; width and height refer to the dimensions (in pixels) of such rectangle; “X”, “Y”, “Major”, “Minor” and “Angle” refer to the coordinates of the centroid, the size of the principal and secondary axes, as well as the angle (with respect to the horizontal axis) of the best fitting ellipse; “Circularity” is proportional to the ratio between the area and the squared perimeter, with a value of 1 representing a perfect circle and a value of 0 representing an increasingly elongated shape; Feret’s diameter, or “Feret” is the longest distance between any two points along the selection boundary, also known as maximum caliper; “FeretAngle” is the angle (0–180 degrees) of the Feret’s diameter and “MinFeret” is the minimum caliper diameter; “FeretX” and “FeretY” refer to the starting coordinates of the Feret diameter; “Aspect Ratio” (AR) is the ratio between the primary and secondary axes of the fitted ellipse; “Roundness” is the inverse of AR; “Solidity” is the ratio between the area and the convex area of the blob; and “Class” refers to the “tuna” or “no-tuna” category. (ZIP) [file pone.0171382.s001.zip › S1 Dataset.xlsx]

## Sheet: Features_PLOS_ONE
Ind	Blob_ID	Area	X	Y	Perimeter	BX	BY	Width	Height	Major	Minor	Angle	Circularity	Feret	FeretX	FeretY	FeretAngle	MinFeret	AR	Round	Solidity	class
1	Survey_1_2009_19288_0	6337	353.014	54.049	1013.7	218	32	283	56	223.046	36.1742	5.23144	0.0774948	283.254	218	75	2.42805	45.2584	6.16589	0.162183	0.65085	Tuna
2	Survey_1_2009_19288_48	3381	378.909	286.242	1125.57	224	226	320	160	101.624	42.3605	0.287795	0.033536	320.127	224	371	178.389	160	2.39902	0.416837	0.0824282	No Tuna
3	Survey_1_2009_19288_86	284	86.4965	360.954	129.74	82	337	10	49	50.7336	7.12742	87.0571	0.212021	49.163	83	386	85.3331	10	7.11809	0.140487	0.757333	No Tuna
4	Survey_1_2009_19289_0	5210	346.934	52.4363	884.122	230	32	258	55	210.146	31.5665	7.70164	0.0837574	260.102	230	81	7.28895	39.1551	6.65725	0.150212	0.686068	Tuna
5	Survey_1_2009_19289_115	302	517.566	303.384	120.167	504	285	26	38	43.1921	8.90251	121.65	0.262815	44.6542	505	285	124.046	12.2447	4.85168	0.206114	0.691867	No Tuna
6	Survey_1_2009_19289_131	303	537.309	356.503	152.125	526	324	18	62	61.9032	6.23218	100.538	0.164533	64.0312	527	324	104.47	9.52621	9.93283	0.100676	0.574408	No Tuna
7	Survey_1_2009_19289_134	154	417.448	348.299	70.5685	407	339	21	18	25.4912	7.69202	138.878	0.388605	26.9072	407	339	138.013	9.19239	3.31399	0.301752	0.795866	No Tuna
8	Survey_1_2009_19289_141	136	652.257	373.868	74.5269	649	358	8	28	29.2006	5.93003	91.0065	0.307696	28.8617	650	358	104.036	8	4.92419	0.203079	0.710183	No Tuna
9	Survey_1_2009_19289_55	340	373.306	154.271	188.953	331	150	84	10	77.5003	5.5858	3.04838	0.119668	84.0952	331	157	2.72631	8.25921	13.8745	0.0720745	0.61706	No Tuna
10	Survey_1_2009_19289_72	3045	331.943	279.859	983.828	220	224	287	162	109.663	35.3541	24.3788	0.0395329	305.604	220	386	20.0952	110.343	3.10184	0.32239	0.122889	No Tuna
11	Survey_1_2009_19290_21	3653	371.8	291.303	1167.07	219	224	326	162	105.582	44.0524	4.41498	0.0337031	326.098	219	375	178.594	162	2.39674	0.417234	0.0878336	No Tuna
12	Survey_1_2009_19291_18	3562	383.273	285.126	1162.2	226	225	320	161	104.4	43.4415	178.445	0.0331395	320.189	226	372	178.031	161	2.40322	0.416108	0.0864815	No Tuna
13	Survey_1_2009_19291_61	118	677.153	363.347	84.2843	674	348	6	37	35.4735	4.23534	93.7536	0.208737	37.2156	675	348	96.1702	5.69072	8.37561	0.119394	0.719512	No Tuna
14	Survey_1_2009_19292_0	18889	379.084	95.5116	3195.77	167	32	515	354	245.366	98.0177	160.336	0.0232416	579.639	167	120	152.683	238.249	2.50329	0.399475	0.189985	Tuna
15	Survey_1_2009_19292_165	191	61.5209	247.526	233.179	43	203	40	92	72.265	3.36523	66.8625	0.0441434	99.925	43	295	67.0273	6.77936	21.474	0.0465679	0.363463	No Tuna
16	Survey_1_2009_19292_170	1883	104.981	307.777	562.098	81	204	75	182	148.489	16.146	70.9299	0.0748922	196.469	82	386	67.8737	29.604	9.19664	0.108735	0.427906	No Tuna
17	Survey_1_2009_19292_187	3848	378.379	289.044	1180.62	220	224	327	162	105.518	46.4322	2.11032	0.0346915	327.344	220	385	2.62641	162	2.27252	0.44004	0.0926481	No Tuna
18	Survey_1_2009_19293_0	1356	332.959	43.4403	464.534	246	32	193	37	145.15	11.8947	8.48233	0.078965	195.801	246	69	9.70286	20.1158	12.203	0.0819473	0.468394	No Tuna
19	Survey_1_2009_19293_114	224	103.562	358.634	126.569	98	335	11	51	50.1158	5.69093	84.8523	0.175714	51.4782	100	386	82.1847	8.3387	8.80627	0.113555	0.628331	No Tuna
20	Survey_1_2009_19293_115	188	702.947	361.654	133.841	699	339	8	47	43.6921	5.47854	92.2244	0.131884	47.3814	699	339	97.275	8	7.97514	0.12539	0.624585	No Tuna
21	Survey_1_2009_19293_3	8281	345.511	77.5182	1754.52	167	44	380	99	227.062	46.4354	6.3957	0.0338047	382.314	167	143	6.30709	79.6425	4.88984	0.204506	0.417884	No Tuna
22	Survey_1_2009_19293_72	3870	374.741	285.588	1182.96	220	224	324	162	107.249	45.9441	3.42449	0.0347518	324.125	220	382	1.59114	162	2.33433	0.428388	0.0931397	No Tuna
23	Survey_1_2009_19294_15	3127	370.963	272.549	992.271	226	224	303	162	104.439	38.122	10.6517	0.0399096	311.005	226	386	15.2874	131.385	2.73959	0.365018	0.101355	No Tuna
24	Survey_1_2009_19294_51	325	538.866	361.666	157.681	527	327	19	59	56.0872	7.37785	101.024	0.164261	60.8769	530	327	104.265	12.0563	7.6021	0.131543	0.543024	No Tuna
25	Survey_1_2009_19295_110	246	72.8415	365.711	95.799	69	344	9	42	45.102	6.94463	85.7793	0.33684	42.2966	69	386	83.211	7.94298	6.49451	0.153976	0.843911	No Tuna
26	Survey_1_2009_19295_111	214	697.939	365.271	94.6274	693	345	10	41	44.256	6.15675	93.2145	0.300324	41.5933	694	345	99.6888	8.79229	7.1882	0.139117	0.715719	No Tuna
27	Survey_1_2009_19295_113	197	540.881	370.85	81.598	536	353	10	33	33.9286	7.39281	96.9592	0.371807	33.7343	538	353	101.976	9.63163	4.58941	0.217893	0.757692	No Tuna
28	Survey_1_2009_19295_49	3337	366.213	276.265	1132.24	226	223	314	163	104.65	40.6001	6.82302	0.0327108	316.538	226	386	7.25972	145.877	2.57757	0.387962	0.0934878	No Tuna
29	Survey_1_2009_19295_8	3700	343.602	76.6068	799.009	269	54	165	50	134.401	35.0516	8.75707	0.0728296	165.979	269	91	6.22583	38.7456	3.83439	0.260798	0.734637	Tuna
30	Survey_1_2009_19296_16	2941	355.998	273.126	1033.63	225	224	302	162	101.39	36.9326	12.8163	0.0345922	310.698	225	386	13.589	127.994	2.74528	0.364262	0.0990769	No Tuna
31	Survey_1_2009_19296_46	606	42.7525	345.99	251.966	32	299	21	87	91.9818	8.38844	82.0918	0.11995	89.0505	32	386	77.6806	12.811	10.9653	0.0911967	0.567416	No Tuna
32	Survey_1_2009_19296_57	143	483.346	324.29	72.3259	474	312	18	23	27.2712	6.6764	122.934	0.343525	27.8029	475	313	127.694	9.06539	4.08472	0.244815	0.704433	No Tuna
33	Survey_1_2009_19296_72	384	537.073	356.372	176.267	526	327	19	59	58.5645	8.34847	102.355	0.15531	60.6383	530	327	103.349	12.7487	7.015	0.142552	0.633663	No Tuna
34	Survey_1_2009_19296_79	232	729.608	366.647	106.77	726	342	9	44	45.4352	6.50139	92.2521	0.255743	44.7214	727	342	100.305	8.04613	6.98853	0.143092	0.768212	No Tuna
35	Survey_1_2009_19297_22	3509	383.18	284.261	1236.12	226	224	320	162	102.9	43.4188	178.633	0.0288584	320.306	226	386	2.50509	162	2.36995	0.42195	0.0849051	No Tuna
36	Survey_1_2009_19298_121	3525	373.731	281.378	1171.85	226	224	319	162	103.014	43.5685	3.02493	0.032257	320.383	227	347	173.008	162	2.36442	0.422937	0.0855967	No Tuna
37	Survey_1_2009_19298_4	21644	354.645	96.5691	1788.54	166	44	381	124	321.563	85.7001	5.75976	0.0850254	382.697	166	166	5.39775	112.188	3.75219	0.266511	0.666482	Tuna
38	Survey_1_2009_19299_130	4084	375.457	281.7	1172.2	222	224	322	162	110.451	47.0791	2.06422	0.0373504	322.188	222	386	1.95655	162	2.34606	0.426246	0.0980788	No Tuna
39	Survey_1_2009_19299_171	695	292.491	315.11	228.534	271	286	53	61	64.9673	13.6207	48.8302	0.167222	76.6942	275	346	50.2901	21.1476	4.76973	0.209655	0.587489	No Tuna
40	Survey_1_2009_19299_197	160	303.506	332.462	99.7817	295	319	17	33	29.1091	6.99844	60.6116	0.201942	36.6742	295	352	64.1336	9.25833	4.15937	0.240421	0.628684	No Tuna
41	Survey_1_2009_19299_199	523	308.049	350.286	179.522	294	323	32	54	55.1429	12.076	61.2839	0.203928	60.8276	295	377	62.5924	16.2942	4.56633	0.218994	0.700134	No Tuna
42	Survey_1_2009_19299_215	865	351.955	358.567	233.22	329	337	47	49	48.5781	22.6718	45.2674	0.199845	56.4358	342	386	60.2551	29.6403	2.14266	0.466709	0.66641	No Tuna
43	Survey_1_2009_19299_4	16582	351.73	101.018	1643.93	180	48	356	125	271.342	77.8092	6.61638	0.0771044	358.353	180	161	6.56973	109.979	3.48727	0.286757	0.595233	Tuna
44	Survey_1_2009_19299_89	195	571.423	146.936	85.8823	556	137	28	20	31.3058	7.93086	144.529	0.332229	32.7567	556	139	148.736	11.4834	3.94734	0.253335	0.681818	No Tuna
45	Survey_1_2009_19300_17	470	187.238	244.936	227.706	161	207	58	75	86.4473	6.92239	54.2361	0.11391	93.4077	161	281	52.394	11.3493	12.4881	0.0800764	0.519337	No Tuna
46	Survey_1_2009_19300_23	3722	380.017	289.256	1213.01	220	224	325	162	104.418	45.3849	2.22699	0.0317878	325.885	220	385	4.22341	162	2.30072	0.434646	0.0893938	No Tuna
47	Survey_1_2009_19300_40	155	192.326	261.945	92.9533	183	247	20	29	33.9231	5.81763	57.7882	0.22543	34.6699	183	276	56.7683	8.22295	5.83108	0.171495	0.676856	No Tuna
48	Survey_1_2009_19300_53	140	158.079	296.693	106.468	151	282	16	32	29.5628	6.02965	69.014	0.155203	34.8855	151	314	62.7004	11.165	4.90291	0.203961	0.503597	No Tuna
49	Survey_1_2009_19300_63	205	81.3829	330.695	177.581	74	295	17	72	67.9955	3.8387	78.8298	0.0816906	73.5459	75	367	78.2317	7.33917	17.7132	0.0564552	0.450055	No Tuna
50	Survey_1_2009_19300_79	331	257.361	341.228	174.451	247	311	23	56	47.8023	8.81636	72.9097	0.136676	59.808	249	367	69.444	13.7402	5.42201	0.184434	0.572169	No Tuna
51	Survey_1_2009_19301_103	371	463.487	310.282	151.279	441	291	44	41	56.5852	8.34798	134.445	0.203716	57.4891	441	293	139.939	13.435	6.7783	0.14753	0.552906	No Tuna
52	Survey_1_2009_19301_130	355	433.866	355.63	138.409	424	341	21	31	26.5972	16.9943	88.6156	0.232867	32.0156	427	341	104.47	21	1.56507	0.63895	0.728953	No Tuna
53	Survey_1_2009_19301_133	217	644.122	366.486	115.154	639	343	10	43	44.8662	6.15816	93.8254	0.205641	43.566	641	343	99.2461	8.31154	7.28565	0.137256	0.687797	No Tuna
54	Survey_1_2009_19301_4	8214	355.944	106.681	1389.35	260	72	205	76	166.034	62.9893	7.45646	0.0534739	205.704	260	122	4.74051	70.9973	2.63592	0.379375	0.703555	Tuna
55	Survey_1_2009_19301_67	4047	394.581	280.521	1152.54	226	222	322	164	107.256	48.0421	177.731	0.0382853	322.56	226	367	176.623	164	2.23254	0.44792	0.0971879	No Tuna
56	Survey_1_2009_19302_111	4031	391.07	287.687	1167.17	225	224	324	162	111.116	46.1897	177.196	0.0371841	324.302	225	367	177.526	162	2.40565	0.415687	0.0967537	No Tuna
57	Survey_1_2009_19302_122	144	447.833	261.264	94.2254	432	254	30	16	29.8536	6.14153	154.508	0.203815	32.311	432	255	158.199	10.2196	4.86094	0.205722	0.608879	No Tuna
58	Survey_1_2009_19302_13	7850	363.019	112.744	1239.53	267	72	221	78	167.781	59.5712	2.18208	0.0642049	221.02	267	124	0.777723	72.5028	2.81648	0.355053	0.645029	Tuna
59	Survey_1_2009_19302_133	947	439.548	293.692	365.245	392	268	90	67	82.0533	14.6948	143.08	0.0892056	111.018	392	270	144.162	25.2659	5.58383	0.179088	0.482671	No Tuna
60	Survey_1_2009_19302_167	149	419.312	321.648	83.0538	408	312	25	17	27.4591	6.90891	147.917	0.271442	28.8444	409	312	146.31	10.5466	3.97445	0.251607	0.662222	No Tuna
61	Survey_1_2009_19302_188	480	434.86	361.479	171.279	422	340	26	42	38.7025	15.7911	118.131	0.205609	47.4131	424	340	117.646	20.5566	2.45091	0.408012	0.673684	No Tuna
62	Survey_1_2009_19302_84	463	508.567	196.284	214.392	471	174	73	46	82.5011	7.14548	147.506	0.126583	84.7231	471	174	149.5	12.5267	11.5459	0.0866107	0.500541	No Tuna
63	Survey_1_2009_19303_20	3619	391.125	282.825	1163.02	226	224	319	162	103.111	44.6883	178.039	0.0336218	319.453	226	369	176.95	162	2.30734	0.433399	0.0875032	No Tuna
64	Survey_1_2009_19304_53	163	65.0215	239.107	121.196	55	217	21	46	47.8179	4.34017	66.1322	0.139451	49.3964	57	263	68.6294	6.61911	11.0175	0.0907645	0.56993	No Tuna
65	Survey_1_2009_19304_54	3545	388.04	284.825	1205.15	226	224	321	162	102.185	44.1714	178.104	0.0306722	321.45	226	386	3.03152	162	2.31336	0.432271	0.0856787	No Tuna
66	Survey_1_2009_19304_63	777	717.411	306.174	352.475	698	242	34	127	120.012	8.2434	103.415	0.0785912	130.269	700	242	102.863	14.2708	14.5585	0.0686882	0.565708	No Tuna
67	Survey_1_2009_19304_75	623	54.3876	312.681	284.777	41	260	29	111	112.604	7.04438	77.543	0.0965359	113.565	45	371	77.7995	11.163	15.985	0.0625587	0.570513	No Tuna
68	Survey_1_2009_19305_15	3635	380.899	284.449	1176.04	224	223	320	163	103.488	44.7223	1.84187	0.0330273	320.624	224	385	3.57633	163	2.31402	0.432149	0.0881233	No Tuna
69	Survey_1_2009_19305_59	387	39.6292	350.102	204.652	34	306	13	80	79.1571	6.22488	84.9517	0.116115	80.7527	34	386	82.1709	9.83789	12.7163	0.0786395	0.552857	No Tuna
70	Survey_1_2009_19306_25	3561	383.335	285.894	1183.17	226	224	320	162	103.244	43.9156	179.764	0.0319662	320.899	226	362	175.711	162	2.35095	0.425359	0.0862907	No Tuna
71	Survey_1_2009_19306_68	533	466.96	334.639	196.978	454	309	25	49	42.7776	15.8643	105.984	0.172625	52.2015	455	309	110.171	22.4666	2.69648	0.370854	0.687299	No Tuna
72	Survey_1_2009_19307_113	3645	378.381	284.64	1166.44	218	224	327	162	102.865	45.117	2.36741	0.0336654	327.442	218	386	2.976	162	2.27996	0.438605	0.0882214	No Tuna
73	Survey_1_2009_19307_20	750	372.2	109.66	317.723	309	104	130	16	108.953	8.7646	3.00648	0.0933629	130.648	309	117	5.71059	14.1737	12.431	0.0804438	0.493908	No Tuna
74	Survey_1_2009_19307_30	7270	362.939	148.347	1167.85	253	114	239	77	167.592	55.2322	3.89949	0.0669836	239.754	253	191	4.54534	71.1789	3.03431	0.329564	0.604901	Tuna
75	Survey_1_2009_19308_21	3533	386.74	283.07	1172.82	226	224	318	162	101.784	44.1953	0.0474598	0.0322767	319.39	227	347	172.986	162	2.30304	0.434208	0.0855945	No Tuna
76	Survey_1_2009_19309_64	101	653.569	377.777	52.2843	650	370	9	16	16.8746	7.62074	88.1538	0.46429	17	650	386	61.9275	9	2.2143	0.451609	0.789062	No Tuna
77	Survey_1_2009_19309_8	3603	386.105	284.646	1190.82	224	224	321	162	103.547	44.3036	0.289981	0.0319286	321.305	224	369	177.503	162	2.33721	0.427861	0.0867472	No Tuna
78	Survey_1_2009_19310_3	8348	372.828	153.691	1034.07	268	117	217	73	156.273	68.0157	0.193925	0.0981053	217.113	268	180	178.152	72.8966	2.2976	0.435237	0.712682	Tuna
79	Survey_1_2009_19310_80	3189	376.988	291.012	1115.91	224	223	321	163	97.2929	41.7334	0.670413	0.0321814	321.224	224	384	2.1409	163	2.3313	0.428946	0.0781579	No Tuna
80	Survey_1_2009_19311_101	3640	380.5	285.046	1188.82	224	224	322	162	104.105	44.5184	0.505895	0.0323651	322.014	224	373	0.533796	162	2.33848	0.427629	0.0880226	No Tuna
81	Survey_1_2009_19311_13	9575	384.035	161.496	1394.85	270	124	230	79	179.869	67.7787	179.708	0.0618431	230.556	270	185	3.97938	76.5257	2.65377	0.376823	0.701697	No Tuna
82	Survey_1_2009_19311_145	158	90.1329	370.165	85.2548	87	354	7	32	33.4261	6.01841	89.1509	0.273167	32.249	89	354	97.125	7	5.55396	0.180052	0.782178	No Tuna
83	Survey_1_2009_19311_8	250	388.452	120.564	180.711	348	118	78	7	77.453	4.10972	179.453	0.0962016	78.0577	348	120	177.797	7	18.8463	0.0530608	0.515996	No Tuna
84	Survey_1_2009_19312_16	3505	377.985	284.106	1182.32	224	224	322	162	101.706	43.8784	2.24921	0.0315085	322.448	224	369	176.978	162	2.31791	0.431423	0.0849409	No Tuna
85	Survey_1_2009_19313_11	773	382.566	140.823	243.681	330	134	105	15	93.2745	10.5518	0.588319	0.163586	105.043	330	146	1.63658	14.5456	8.83966	0.113126	0.617412	No Tuna
86	Survey_1_2009_19313_110	443	164.371	348.044	182.267	157	311	17	75	77.9815	7.23306	80.7868	0.16757	76.1183	157	386	80.1664	10.8924	10.7813	0.0927535	0.655811	No Tuna
87	Survey_1_2009_19313_121	204	674.01	366.471	89.6985	670	347	8	39	41.5911	6.2451	93.1413	0.318618	39.6232	670	347	100.176	7.55774	6.6598	0.150155	0.812749	No Tuna
88	Survey_1_2009_19313_19	5779	379.403	176.747	875.904	297	146	166	60	139.083	52.904	0.417739	0.0946564	166.589	297	175	175.179	59.6717	2.62897	0.380377	0.738814	Tuna
89	Survey_1_2009_19313_79	3701	387.522	286.285	1176.44	225	224	320	162	106.42	44.2797	178.888	0.033604	321.801	225	352	173.935	162	2.40336	0.416084	0.0893702	No Tuna
90	Survey_1_2009_19314_107	416	705.101	352.531	159.74	697	319	13	67	70.6158	7.5007	95.6214	0.204869	67.6018	701	319	97.6507	10.0812	9.41456	0.106218	0.720346	No Tuna
91	Survey_1_2009_19314_12	12249	375.889	176.581	1027.85	251	128	244	96	198.054	78.7459	5.5071	0.145697	245.177	251	215	5.61758	91.12	2.5151	0.397599	0.776383	Tuna
92	Survey_1_2009_19314_84	3469	372.588	288.327	1173.75	222	224	323	162	100.902	43.7737	3.09395	0.0316419	323.303	222	371	177.518	162	2.30509	0.433823	0.0840053	No Tuna
93	Survey_1_2009_19314_98	310	71.1	313.435	125.882	64	288	15	51	54.3187	7.26646	78.1841	0.245834	51.9711	64	339	78.9063	9.4648	7.47526	0.133775	0.72093	No Tuna
94	Survey_1_2009_19315_18	3578	390.555	283.422	1154.44	226	223	321	163	102.34	44.5147	177.105	0.0337372	321.305	226	383	2.4973	163	2.29902	0.434968	0.0862106	No Tuna
95	Survey_1_2009_19315_41	197	69.1244	358.937	122.569	65	337	8	49	48.0014	5.22544	87.3437	0.164785	49.163	67	386	85.3331	7.63173	9.18609	0.10886	0.686411	No Tuna
96	Survey_1_2009_19316_25	161	382.357	187.978	105.941	359	186	47	5	50.5157	4.05798	0.13803	0.180263	47.0425	359	187	177.563	5	12.4485	0.080331	0.775904	No Tuna
97	Survey_1_2009_19316_27	309	369.283	196.235	162.811	335	192	70	10	67.325	5.84376	3.95578	0.146487	70.1783	335	200	4.08562	9.06881	11.5208	0.0867992	0.616152	No Tuna
98	Survey_1_2009_19316_41	217	73.1313	228.422	103.296	63	211	20	34	38.288	7.21618	63.0347	0.255563	36.8917	63	243	57.1715	9.60941	5.30585	0.188471	0.674961	No Tuna
99	Survey_1_2009_19316_42	3504	381.236	284.541	1179.17	226	224	317	162	104	42.8983	179.815	0.0316683	318.926	226	386	6.30051	162	2.42434	0.412483	0.0846704	No Tuna
100	Survey_1_2009_19316_55	719	44.2747	315.908	298.309	33	256	28	130	116.298	7.87166	78.9722	0.101533	131.848	34	386	80.3948	12.2462	14.7743	0.0676851	0.562818	No Tuna
101	Survey_1_2009_19316_83	272	731.489	354.232	134.87	726	324	9	62	66.4708	5.21012	94.6856	0.187909	62.514	727	324	97.3524	6.76111	12.758	0.0783821	0.753463	No Tuna
102	Survey_1_2009_19317_5	11143	380.458	189.582	1659.71	271	140	216	107	166.072	85.4309	178.868	0.0508334	216.333	271	227	3.17983	105.183	1.94394	0.51442	0.627033	Tuna
103	Survey_1_2009_19317_65	3733	368.574	284.951	1149.02	222	223	323	163	105.522	45.0426	4.97479	0.0355312	323.682	222	386	3.71988	162.312	2.34273	0.426853	0.0907908	No Tuna
104	Survey_1_2009_19318_20	252	381.762	203.444	106.184	357	200	48	8	49.3636	6.49986	2.36851	0.280863	48.0937	357	206	3.57633	7.67502	7.59456	0.131673	0.810289	No Tuna
105	Survey_1_2009_19318_27	3309	375.555	284.976	1151.41	226	224	321	162	99.1503	42.4926	178.556	0.0313652	321.35	226	386	2.67543	162	2.33336	0.428567	0.0806365	No Tuna
106	Survey_1_2009_19318_56	112	41.2589	369.893	69.9411	38	357	8	29	27.7889	5.13164	88.5043	0.287715	29.0689	41	357	93.9452	7.8185	5.41522	0.184665	0.666667	No Tuna
107	Survey_1_2009_19318_59	123	628.874	376.159	52.8701	624	366	9	20	21.2764	7.36068	91.6719	0.552962	20.6155	627	366	104.036	8.68147	2.89054	0.345956	0.788462	No Tuna
108	Survey_1_2009_19319_9	12689	375.442	223.913	2123.46	226	153	319	233	151.071	106.944	176.455	0.035363	320.145	227	348	173.363	233	1.41263	0.707902	0.229859	Tuna
109	Survey_1_2009_19320_121	114	432.167	304.623	89.2965	420	296	24	16	25.2267	5.7538	153.555	0.179658	27.4591	420	296	146.889	9.7424	4.38435	0.228084	0.529002	No Tuna
110	Survey_1_2009_19320_14	22881	372.936	229.327	1926.22	223	155	322	231	234.849	124.05	4.9089	0.0774946	340.63	246	221	151.027	231	1.89318	0.528211	0.36501	Tuna
111	Survey_1_2009_19320_149	262	467.176	330.672	122.024	453	313	27	35	40.2221	8.29366	122.285	0.221115	41.1096	453	315	131.055	12.185	4.84974	0.206196	0.650124	No Tuna
112	Survey_1_2009_19320_156	231	436.639	331.011	110.267	422	317	26	31	34.5351	8.51652	129.435	0.238743	38.4187	424	317	128.66	12.7342	4.05507	0.246605	0.629428	No Tuna
113	Survey_1_2009_19320_178	286	425.266	356.325	132.409	407	337	30	39	41.3155	8.81379	125.472	0.204993	46.0435	411	337	124.38	12.7526	4.6876	0.213329	0.597077	No Tuna
114	Survey_1_2009_19320_185	166	400.458	349.988	93.0538	386	342	29	17	28.472	7.42334	158.06	0.240907	30.6757	386	346	160.974	11.154	3.83547	0.260724	0.61825	No Tuna
115	Survey_1_2009_19320_200	155	447.629	369.932	78.5685	441	358	13	24	23.5467	8.38132	101.519	0.315533	24.7386	444	358	104.036	11.9703	2.80942	0.355945	0.662393	No Tuna
116	Survey_1_2009_19320_82	733	430.409	280.132	208.836	397	266	67	33	67.8026	13.7647	158.026	0.211205	71.5122	397	271	159.538	18.8341	4.92582	0.203012	0.695116	No Tuna
117	Survey_1_2009_19321_19	11806	370.064	232.731	1770.56	220	161	324	225	147.486	101.921	174.464	0.0473251	324.261	220	386	2.29767	225	1.44706	0.691057	0.224893	Tuna
118	Survey_1_2009_19322_16	3415	383.151	288.29	1162.82	226	225	319	161	103.486	42.0165	0.676621	0.0317376	320.145	227	349	173.363	161	2.46299	0.406011	0.0832724	No Tuna
119	Survey_1_2009_19322_59	293	682.227	362.951	123.74	675	340	12	46	49.7013	7.50602	93.7743	0.240468	47.0744	676	340	102.265	10.1826	6.62153	0.151022	0.694313	No Tuna
120	Survey_1_2009_19323_25	6565	363.397	258.358	1477.74	219	197	328	189	118.283	70.6678	1.52541	0.0377788	328.609	219	363	176.511	189	1.67379	0.597445	0.145962	Tuna
121	Survey_1_2009_19323_65	834	51.7554	329.562	309.078	42	261	28	125	116.039	9.15104	79.9323	0.109708	127.883	42	386	77.8114	14.3179	12.6805	0.0788614	0.579771	No Tuna
122	Survey_1_2009_19324_102	254	433.961	276.059	124.024	413	266	42	21	45.9312	7.04102	155.219	0.207505	46.5188	413	267	154.537	11.4182	6.52338	0.153295	0.598351	No Tuna
123	Survey_1_2009_19324_117	141	416.372	280.394	78.0833	404	274	24	14	25.7363	6.97562	161.716	0.290612	26.9258	404	274	148.671	9.20957	3.68947	0.271042	0.710327	No Tuna
124	Survey_1_2009_19324_126	477	428.313	297.846	164.066	402	284	50	30	50.9094	11.9297	152.992	0.222685	56.6039	403	284	147.995	14.8489	4.26744	0.234332	0.72658	No Tuna
125	Survey_1_2009_19324_16	16303	377.468	244.617	2329.31	219	174	334	212	187.888	110.479	171.672	0.0377592	334.432	219	367	177.086	212	1.70066	0.588005	0.302162	Tuna
126	Survey_1_2009_19324_163	313	675.8	359.254	150.468	670	326	10	60	60.2123	6.61865	93.637	0.173726	60.6712	671	326	98.5308	9.13412	9.09737	0.109922	0.648705	No Tuna
127	Survey_1_2009_19324_164	358	607.827	357.142	143.882	600	328	14	58	63.302	7.20072	97.6595	0.217309	59.439	601	328	102.633	9.23405	8.79106	0.113752	0.721047	No Tuna
128	Survey_1_2009_19324_172	221	453.735	358.369	84.8112	445	343	17	32	34.1572	8.23796	113.772	0.386097	34.5398	447	343	112.109	10.6441	4.14632	0.241178	0.755556	No Tuna
129	Survey_1_2009_19324_187	106	92.5	369.538	72.0416	90	354	5	32	32.7792	4.11734	89.6714	0.256654	32.1403	91	354	95.3558	5	7.96126	0.125608	0.788104	No Tuna
130	Survey_1_2009_19324_207	124	419.581	379.798	42.3848	414	373	11	13	13.9828	11.2911	111.797	0.867385	15.6205	415	374	129.806	11	1.23839	0.807503	0.935849	No Tuna
131	Survey_1_2009_19324_55	187	496.409	249.543	124.409	478	235	36	29	42.444	5.60964	140.724	0.151826	44.4072	478	237	144.162	10.855	7.56627	0.132166	0.504043	No Tuna
132	Survey_1_2009_19325_122	123	709.98	377.272	55.3553	705	367	9	19	20.261	7.72955	90.0648	0.504424	19.6469	706	386	75.2564	9	2.62124	0.381499	0.796117	No Tuna
133	Survey_1_2009_19325_22	12368	361.279	253.524	1736.06	217	191	330	195	166.384	94.6449	4.92191	0.0515681	330.097	217	365	178.611	195	1.75798	0.568833	0.25692	Tuna
134	Survey_1_2009_19325_84	108	423	303.361	57.598	414	296	19	15	21.8867	6.28281	148.9	0.40909	22.2036	415	296	144.162	8.38862	3.48358	0.287061	0.687898	No Tuna
135	Survey_1_2009_19325_90	271	65.345	325.511	119.054	57	303	15	43	45.2373	7.62751	78.6123	0.240266	44.3847	59	346	75.6507	10.5427	5.9308	0.168611	0.711286	No Tuna
136	Survey_1_2009_19326_20	103	357.684	218.364	66.5269	343	215	28	7	27.3898	4.78805	6.2965	0.29245	28.6356	343	221	12.0948	6.3263	5.72044	0.174812	0.722807	No Tuna
137	Survey_1_2009_19326_24	4807	377.02	275.639	1423.26	226	224	321	162	117.399	52.134	177.24	0.0298207	321.35	226	386	2.67543	162	2.25187	0.444076	0.116208	No Tuna
138	Survey_1_2009_19326_47	462	353.994	264.978	172.652	323	256	58	21	55.8003	10.5418	12.5827	0.194764	59.203	323	273	15.6795	12.9238	5.29323	0.188921	0.702662	No Tuna
139	Survey_1_2009_19326_59	701	697.245	327.731	312.291	681	267	26	119	110.516	8.07612	99.9437	0.090325	121.017	685	267	100.474	13.2969	13.6843	0.0730765	0.551317	No Tuna
140	Survey_1_2009_19326_89	271	66.5812	362.81	135.296	63	336	8	50	53.0846	6.49996	88.0999	0.18604	50.3587	63	386	83.1572	8	8.16692	0.122445	0.735414	No Tuna
141	Survey_1_2009_19327_41	19986	361.524	265.28	1920.02	217	192	332	194	225.38	112.907	9.57644	0.0681276	332.295	217	383	2.41466	194	1.99615	0.500964	0.409302	Tuna
142	Survey_1_2009_19327_57	763	46.9666	301.72	364.693	32	225	41	161	119.077	8.15846	76.3829	0.0720906	165.895	32	386	76.0475	15.0582	14.5955	0.0685143	0.40317	No Tuna
143	Survey_1_2009_19328_22	13859	361.335	266.887	1948.55	218	202	327	184	188.247	93.7378	3.82348	0.045869	327.552	218	365	176.675	184	2.00823	0.497952	0.309702	Tuna
144	Survey_1_2009_19329_32	3713	381.751	285.245	1247.33	223	224	323	162	104.327	45.3148	0.286677	0.0299896	323.125	223	366	178.404	162	2.30227	0.434355	0.0890482	No Tuna
145	Survey_1_2009_19330_106	153	625.971	373.356	65.4558	622	360	8	26	28.7596	6.77359	91.6598	0.44875	26.6833	623	360	102.995	8	4.24585	0.235524	0.768844	No Tuna
146	Survey_1_2009_19330_21	8701	345.884	269.386	1402.95	217	219	312	167	162.676	68.1014	14.9078	0.055551	318.449	219	386	13.9926	133.88	2.38873	0.418632	0.27606	Tuna
147	Survey_1_2009_19330_97	427	537.427	354.385	153.054	528	325	17	61	60.7443	8.95019	100.222	0.22906	62.5859	529	325	102.926	12.8918	6.78693	0.147342	0.679936	No Tuna
148	Survey_1_2009_19331_110	432	132.343	349.204	184.024	126	313	17	73	74.6446	7.36877	81.885	0.160303	74.5252	127	386	78.3885	10.8063	10.1299	0.0987181	0.636699	No Tuna
149	Survey_1_2009_19331_130	500	320.754	357.47	198.836	307	337	29	46	37.1958	17.1154	64.2765	0.158925	50.1597	315	383	66.5014	21.5374	2.17324	0.460142	0.629723	No Tuna
150	Survey_1_2009_19331_133	267	656.972	363.691	128.225	649	338	12	48	48.5613	7.00053	92.8574	0.204067	48.6621	653	338	99.4623	11.2799	6.9368	0.144159	0.6082	No Tuna
151	Survey_1_2009_19331_144	103	335.131	363.296	50.1838	330	354	11	18	17.5901	7.45555	63.1481	0.51395	19.3132	332	372	68.7495	9.15842	2.35933	0.423849	0.801556	No Tuna
152	Survey_1_2009_19331_20	21472	355.142	282.676	1834.91	220	211	325	175	248.947	109.819	11.4944	0.0801406	325.025	220	378	179.295	175	2.26689	0.441132	0.481063	Tuna
153	Survey_1_2009_19332_12	3356	382.624	285.544	1165.41	225	224	320	162	99.3428	43.0126	0.86765	0.031051	322.248	225	348	173.228	162	2.30962	0.432972	0.0817639	No Tuna
154	Survey_1_2009_19332_40	188	342.91	284.133	103.296	328	275	32	17	34.3275	6.9731	22.6134	0.22141	34.9285	328	291	23.6294	11.1084	4.92284	0.203135	0.631933	No Tuna
155	Survey_1_2009_19333_21	3660	383.247	284.923	1152.09	225	223	321	163	104.207	44.7191	179.579	0.0346509	322.307	225	357	174.838	163	2.33027	0.429136	0.0882779	No Tuna
156	Survey_1_2009_19333_48	1381	335.617	281.691	446.541	297	263	78	44	57.9507	30.3421	15.6183	0.0870323	81.6088	297	289	17.1027	39.1531	1.90991	0.523584	0.599783	No Tuna
157	Survey_1_2009_19333_71	463	680.373	344.018	252.836	666	291	23	95	93.6512	6.29474	99.3719	0.0910153	97.2934	668	291	102.465	10.3047	14.8777	0.0672147	0.528539	No Tuna
158	Survey_1_2009_19333_81	399	489.129	328.52	155.48	471	303	33	56	62.8644	8.08124	117.975	0.207411	62.6498	473	303	118.61	13.4333	7.77905	0.12855	0.59865	No Tuna
159	Survey_1_2009_19334_104	328	512.71	365.604	166.752	503	340	20	46	33.3553	12.5204	83.0578	0.148231	46.2709	507	386	83.7966	18.9125	2.66407	0.375366	0.543496	No Tuna
160	Survey_1_2009_19334_120	272	440.941	372.364	88.0833	434	355	15	31	32.9547	10.509	101.683	0.440547	32.8938	437	355	109.537	13.2687	3.13586	0.318892	0.766197	No Tuna
161	Survey_1_2009_19334_23	3624	384.269	283.799	1173.61	226	224	321	162	104.071	44.3373	178.373	0.0330637	322.132	227	348	173.404	162	2.34726	0.426029	0.0876548	No Tuna
162	Survey_1_2009_19334_43	513	449.535	284.578	178.108	415	266	63	42	69.0047	9.46562	147.631	0.203218	73.2462	415	267	147.829	13.5149	7.29003	0.137174	0.657692	No Tuna
163	Survey_1_2009_19334_57	294	497.207	298.177	117.095	480	279	32	40	50.6492	7.39068	127.226	0.269449	50	481	279	126.87	10.1627	6.85312	0.145919	0.693396	No Tuna
164	Survey_1_2009_19334_85	430	460.886	334.509	152.551	443	313	34	46	54.1178	10.1167	124.971	0.232192	55.4707	443	313	123.977	12.8773	5.34935	0.186939	0.724516	No Tuna
165	Survey_1_2009_19334_98	181	418.555	341.218	84.7107	407	331	23	20	27.196	8.47391	145.08	0.316966	29.2062	407	332	141.953	12.3868	3.20938	0.311586	0.689524	No Tuna
166	Survey_1_2009_19335_11	3739	387.404	284.112	1166.34	225	224	320	162	104.883	45.3899	179.099	0.0345396	320.451	225	386	3.04098	162	2.31072	0.432765	0.0903533	No Tuna
167	Survey_1_2009_19335_51	339	61.4941	349.872	185.924	56	312	13	74	73.5062	5.872	83.9465	0.123236	74.6726	57	386	82.3039	8.4354	12.5181	0.0798843	0.62836	No Tuna
168	Survey_1_2009_19335_62	108	514.759	370.287	58.5269	511	358	7	24	23.5157	5.84757	94.779	0.396207	24.1868	513	358	97.125	6.96165	4.02146	0.248666	0.80597	No Tuna
169	Survey_1_2009_19336_17	18836	341.328	296.556	2374.62	226	224	318	162	220.58	108.726	17.741	0.0419771	319.152	227	349	173.343	162	2.02877	0.49291	0.452201	Tuna
170	Survey_1_2009_19336_76	181	458.859	313.456	66.3259	450	304	20	17	19.4815	11.8295	148.357	0.517038	23.4307	452	306	140.194	13.435	1.64686	0.607214	0.804444	No Tuna
171	Survey_1_2009_19337_100	175	386.94	327.706	103.983	369	323	38	10	32.2391	6.9114	1.76437	0.203388	38.3275	369	333	7.49586	9.3495	4.66462	0.21438	0.62167	No Tuna
172	Survey_1_2009_19337_110	911	357.512	358.193	283.605	336	335	50	50	51.5088	22.5189	49.1774	0.142331	65.2993	336	381	40.0303	27.5283	2.28736	0.437185	0.679851	No Tuna
173	Survey_1_2009_19337_12	20281	339.824	298.279	2146.39	223	223	322	163	226.61	113.952	18.4513	0.05532	323.13	223	386	4.79309	163	1.98865	0.502853	0.482118	Tuna
174	Survey_1_2009_19337_145	177	369.466	373.958	78.8112	360	366	21	17	21.1019	10.6798	23.8567	0.358103	23.2594	360	381	25.4633	13.6506	1.97588	0.506104	0.731405	No Tuna
175	Survey_1_2009_19337_155	155	325.719	379.616	70.0833	318	370	16	16	16.5059	11.9564	122.196	0.396564	21.9317	318	370	133.152	14.3099	1.3805	0.724373	0.745192	No Tuna
176	Survey_1_2009_19338_101	1208	318.53	295.95	806.122	282	274	72	44	51.4275	29.9076	16.6888	0.0233601	80.0562	282	318	25.9249	44	1.71955	0.581549	0.485531	No Tuna
177	Survey_1_2009_19338_117	208	189.159	298.505	90.2254	180	282	18	34	36.5766	7.24053	67.6792	0.321082	35.8469	182	315	67.0113	9.15554	5.05164	0.197956	0.712329	No Tuna
178	Survey_1_2009_19338_175	405	596.335	352.851	173.095	587	317	16	69	71.5492	7.2071	98.234	0.169861	70.6116	587	317	102.265	10.1382	9.9276	0.100729	0.672199	No Tuna
179	Survey_1_2009_19338_22	233	260.685	123.277	183.522	234	110	55	28	53.7905	5.51519	27.2146	0.0869341	60.4152	234	136	24.444	10.5103	9.75315	0.102531	0.50929	No Tuna
180	Survey_1_2009_19338_228	168	512.887	371.125	79.7401	507	355	11	31	31.8442	6.7172	99.2479	0.332021	31.7805	509	355	102.724	9.06764	4.7407	0.210939	0.714894	No Tuna
181	Survey_1_2009_19338_231	104	171.058	377.212	48.6274	167	368	8	18	19.8832	6.65973	91.0036	0.552689	18.6815	169	368	105.524	7.4963	2.98559	0.334942	0.828685	No Tuna
182	Survey_1_2009_19338_3	759	286.103	59.5356	335.161	226	41	127	44	117.648	8.21421	16.5917	0.084907	132.853	226	82	17.071	15.374	14.3225	0.06982	0.474227	No Tuna
183	Survey_1_2009_19338_45	3620	386.535	284.081	1165.55	223	224	322	162	103.198	44.6628	0.00172534	0.0334855	322.224	223	372	177.866	162	2.31061	0.432785	0.0876142	No Tuna
184	Survey_1_2009_19338_77	116	334.586	269.009	110.669	319	263	29	10	21.4066	6.89955	13.2042	0.119019	29.4279	319	273	9.78241	10	3.10261	0.322309	0.590331	No Tuna
185	Survey_1_2009_19339_127	287	334.319	128.678	151.296	301	121	66	17	66.6309	5.48424	11.5894	0.157556	67.2681	301	136	11.1429	8.54438	12.1495	0.0823077	0.621212	No Tuna
186	Survey_1_2009_19339_162	3541	569.039	254.04	940.573	382	135	259	251	146.924	30.6863	132.99	0.050298	358.56	382	137	136.017	84.1457	4.78793	0.208858	0.167305	No Tuna
187	Survey_1_2009_19339_165	2208	637.858	257.688	755.904	540	135	144	251	144.825	19.4118	117.856	0.0485597	288.877	540	135	119.671	48.202	7.46068	0.134036	0.229212	No Tuna
188	Survey_1_2009_19339_3	54545	229.137	231.47	7166.7	32	34	667	352	393.225	176.613	24.3557	0.0133452	684.547	32	386	13.0009	345.733	2.22648	0.44914	0.302813	No Tuna
189	Survey_1_2009_19339_348	4758	364.796	285.365	1313.43	224	224	322	162	122.653	49.3921	0.652562	0.0346592	322.224	224	383	2.13426	162	2.48325	0.402699	0.115223	No Tuna
190	Survey_1_2009_19339_361	287	661.873	254.538	166.693	647	227	29	54	57.7726	6.32514	115.065	0.129794	61.2944	647	227	118.237	10.4243	9.13382	0.109483	0.597917	No Tuna
191	Survey_1_2009_19339_413	967	722.01	318.232	330.735	703	251	32	135	126.625	9.72336	101.664	0.11109	138.293	704	251	102.529	14.6462	13.0228	0.0767885	0.598206	No Tuna
192	Survey_1_2009_19339_420	926	555.323	317.227	379.546	523	255	53	131	103.136	11.4317	111.53	0.0807777	140.943	523	255	111.65	20.6347	9.02197	0.11084	0.422831	No Tuna
193	Survey_1_2009_19339_458	161	431.512	282.252	99.397	411	274	39	19	40.8498	5.01818	156.289	0.204781	42.1545	411	275	157.694	8.92704	8.14035	0.122845	0.543919	No Tuna
194	Survey_1_2009_19339_501	109	493.555	315.133	71.397	487	303	13	24	25.2814	5.48954	119.441	0.268706	26.8328	487	303	116.565	7.54897	4.60537	0.217138	0.689873	No Tuna
195	Survey_1_2009_19339_514	334	688.766	348.799	195.238	680	309	15	77	75.2709	5.64975	96.9176	0.110111	78.2624	681	309	100.305	9.18129	13.3229	0.0750589	0.533973	No Tuna
196	Survey_1_2009_19339_516	550	468.127	344.033	235.907	449	310	32	71	67.4989	10.3747	108.65	0.124192	76.3217	451	310	111.523	16.6616	6.5061	0.153702	0.565262	No Tuna
197	Survey_1_2009_19339_554	473	587.077	357.988	150.953	578	327	16	59	61.0488	9.86494	96.6393	0.260847	59.8415	583	327	99.6197	12.4508	6.18846	0.161591	0.733333	No Tuna
198	Survey_1_2009_19339_556	342	703.058	359.02	146.225	698	327	10	59	59.5455	7.31286	94.1894	0.200997	59.5399	699	327	97.7218	9.35826	8.14257	0.122811	0.745911	No Tuna
199	Survey_1_2009_19340_28	3833	377.316	289.771	1194.62	219	224	327	162	106.497	45.8258	2.7445	0.0337511	327.185	219	381	1.92665	162	2.32396	0.4303	0.0919957	No Tuna
200	Survey_1_2009_19340_37	5000	325.628	297.203	819.484	275	255	112	103	109.739	58.0119	42.019	0.0935618	149.482	275	355	41.4744	71.0523	1.89167	0.528633	0.705119	Tuna
201	Survey_1_2009_19341_121	264	655.36	355.811	148.711	649	324	11	62	59.7894	5.62199	95.8551	0.150013	62.6498	650	324	98.2594	7.92332	10.6349	0.09403	0.649446	No Tuna
202	Survey_1_2009_19341_13	4194	365.007	293.789	1194.72	216	224	329	162	112.851	47.3186	6.4716	0.0369236	329.219	216	369	177.911	162	2.38492	0.419301	0.100045	No Tuna
203	Survey_1_2009_19341_30	11883	328.328	309.871	1128.34	247	248	199	138	180.988	83.5963	39.1128	0.117288	218.82	247	377	24.574	108.102	2.16502	0.461889	0.707342	Tuna
204	Survey_1_2009_19341_98	409	115.204	348.801	224.794	108	304	19	82	74.9206	6.95076	81.5342	0.10171	83.9524	109	386	77.6192	11.3586	10.7788	0.0927749	0.5	No Tuna
205	Survey_1_2009_19342_23	3612	383.83	286.168	1183.94	223	224	323	162	102.939	44.6762	0.358581	0.0323819	323.002	223	372	179.823	162	2.30412	0.434004	0.0873107	No Tuna
206	Survey_1_2009_19342_40	3192	325.411	298.717	667.904	282	252	92	95	80.0848	50.7485	55.805	0.0899177	116.778	288	332	42.5707	65.0538	1.57807	0.633684	0.621859	Tuna
207	Survey_1_2009_19342_73	614	644.371	335.816	247.522	630	287	24	99	97.7144	8.00055	100.816	0.125936	101.415	632	287	102.529	12.1554	12.2135	0.0818769	0.574906	No Tuna
208	Survey_1_2009_19342_9	258	511.95	189.884	134.409	488	175	46	30	55.4207	5.92732	147.995	0.179462	53.535	489	175	147.2	9.43073	9.35004	0.106951	0.577181	No Tuna
209	Survey_1_2009_19343_143	181	458.616	310.914	100.368	445	300	25	24	31.1315	7.40268	135.403	0.225789	32.0156	445	301	141.34	10.5351	4.20543	0.237788	0.652252	No Tuna
210	Survey_1_2009_19343_147	417	447.411	323.08	162.208	426	304	41	40	54.5133	9.73966	136.335	0.199159	55.8659	427	304	135.725	14.757	5.59705	0.178666	0.655145	No Tuna
211	Survey_1_2009_19343_158	254	411.709	317.406	120.125	392	308	39	19	41.5569	7.78218	159.353	0.221196	42.0476	392	309	154.654	13.0691	5.34	0.187266	0.596945	No Tuna
212	Survey_1_2009_19343_166	213	508.397	327.533	106.368	498	311	20	35	39.1419	6.92863	116.1	0.236576	39.3573	499	311	117.216	9.66891	5.6493	0.177013	0.687097	No Tuna
213	Survey_1_2009_19343_20	774	616.531	263.62	444.642	571	195	80	151	104.307	9.44792	116.917	0.0491961	169.499	572	195	117.019	20.387	11.0402	0.0905777	0.313107	No Tuna
214	Survey_1_2009_19343_227	150	428.773	365.64	66.669	421	356	18	17	18.4355	10.3597	131.814	0.424085	21.2603	423	356	138.814	13.0764	1.77954	0.561944	0.74813	No Tuna
215	Survey_1_2009_19343_228	149	650.413	373.023	78.4264	647	356	8	30	29.6809	6.39175	89.8661	0.304419	30.2655	647	386	82.4054	8	4.64362	0.215349	0.766067	No Tuna
216	Survey_1_2009_19343_29	3556	385.378	284.663	1160.38	225	223	320	163	104.339	43.3937	0.598736	0.0331873	320.4	225	370	177.138	163	2.40447	0.415892	0.0864954	No Tuna
217	Survey_1_2009_19343_41	951	134.511	309.233	406.517	115	231	53	155	116.869	10.3608	73.2462	0.0723158	163.175	117	386	71.7871	20.2697	11.2799	0.0886534	0.378357	No Tuna
218	Survey_1_2009_19343_52	130	402.569	244.931	57.4558	390	241	25	9	25.9327	6.38271	171.397	0.494863	25.4951	390	242	168.69	8.13226	4.06296	0.246126	0.822785	No Tuna
219	Survey_1_2009_19343_75	2630	330.146	290.142	635.134	295	251	72	83	68.3593	48.9856	63.7973	0.0819284	97.3499	313	334	56.3099	59.4786	1.3955	0.716591	0.611699	Tuna
220	Survey_1_2009_19344_11	4574	387.931	293.177	1162.5	221	224	328	162	119.167	48.8708	179.949	0.0425327	328.184	221	382	1.92078	162	2.43841	0.410103	0.108047	No Tuna
221	Survey_1_2009_19345_127	828	104.605	311.715	368.877	90	252	39	134	110.803	9.51452	75.475	0.0764674	138.495	91	386	75.3617	17.0954	11.6457	0.0858684	0.46141	No Tuna
222	Survey_1_2009_19345_197	230	193.991	366	108.184	189	340	9	46	46.9473	6.23774	85.9458	0.246953	46.6905	189	386	80.1342	7.72736	7.52633	0.132867	0.756579	No Tuna
223	Survey_1_2009_19345_2	656	454.927	103.579	343.262	392	87	127	39	105.853	7.89059	165.06	0.069962	131.217	392	91	165.434	14.0456	13.4151	0.0745427	0.444294	No Tuna
224	Survey_1_2009_19345_206	194	539.763	368.067	83.1127	535	352	10	34	35.3544	6.98665	96.2269	0.35292	34.7131	536	352	101.634	8.90832	5.06028	0.197618	0.746154	No Tuna
225	Survey_1_2009_19345_31	453	561.414	154.643	273.546	521	127	76	59	85.8629	6.71743	142.27	0.0760758	95.6033	521	127	142.651	13.0734	12.7821	0.0782344	0.474594	No Tuna
226	Survey_1_2009_19345_42	790	162.727	199.441	443.696	125	153	87	99	104.044	9.66767	49.5107	0.0504274	125.1	132	252	50.8395	20.552	10.762	0.0929195	0.390799	No Tuna
227	Survey_1_2009_19345_68	1236	657.571	297.227	473.772	616	209	64	177	131.491	11.9683	107.792	0.0691975	187.545	618	209	109.304	23.52	10.9867	0.0910195	0.351186	No Tuna
228	Survey_1_2009_19345_73	3349	369.299	279.198	1079.67	224	224	315	162	104.373	40.8544	7.97678	0.0361031	318.058	224	386	7.95177	145.11	2.55475	0.391428	0.0939029	No Tuna
229	Survey_1_2009_19345_86	1012	553.161	306.061	475.754	497	228	84	158	99.5073	12.949	116.416	0.0561856	177.124	498	229	117.578	28.7344	7.68457	0.130131	0.279211	No Tuna
230	Survey_1_2009_19346_17	3631	382.399	284.056	1250.5	225	223	321	163	104.566	44.2125	179.313	0.0291787	322.399	225	386	5.33924	163	2.36508	0.422818	0.0872113	No Tuna
231	Survey_1_2009_19346_53	2352	326.92	319.707	420.441	295	286	67	73	72.1572	41.5019	62.4385	0.167201	87.3212	295	353	50.1104	47.5983	1.73865	0.57516	0.72761	Tuna
232	Survey_1_2009_19346_77	477	706.162	348.986	186.225	697	309	15	77	76.4979	7.93924	96.8854	0.172842	77.6466	702	309	97.3996	12.1069	9.63542	0.103784	0.652977	No Tuna
233	Survey_1_2009_19346_98	258	62.2597	362.035	147.095	56	336	11	50	49.0574	6.69615	86.3074	0.149841	50.8035	58	386	79.796	11	7.32621	0.136496	0.595156	No Tuna
234	Survey_1_2009_19347_21	3589	377.327	283.691	1215.59	224	224	321	162	102.476	44.5923	1.72365	0.0305216	321.188	224	372	178.037	162	2.29808	0.435147	0.0867463	No Tuna
235	Survey_1_2009_19347_38	5185	338.105	305.202	616.95	295	255	101	107	114.528	57.6433	53.3887	0.171182	135.281	295	357	41.7039	70.5779	1.98683	0.503314	0.796895	Tuna
236	Survey_1_2009_19348_1	254	565.74	87.1732	201.321	533	67	60	39	66.5165	4.86199	148.132	0.0787528	71.0211	533	67	147.653	8.58859	13.6809	0.0730945	0.485196	No Tuna
237	Survey_1_2009_19348_11	467	146.029	131.442	281.304	113	97	71	69	87.9947	6.75726	42.8548	0.0741611	96.2081	113	163	43.3153	12.2353	13.0223	0.0767916	0.458743	No Tuna
238	Survey_1_2009_19348_128	968	455.211	338.121	354.316	432	309	47	59	53.4502	23.0587	122.468	0.0968956	70.0928	432	309	132.109	28.9478	2.318	0.431406	0.623912	No Tuna
239	Survey_1_2009_19348_142	311	701.468	355.227	150.912	695	321	11	65	68.4888	5.78164	95.1164	0.171603	65.6201	697	321	97.8831	7.52088	11.8459	0.0844173	0.699663	No Tuna
240	Survey_1_2009_19348_170	204	68.1863	364.902	100.77	64	344	8	42	45.6914	5.68468	86.7564	0.252453	42.2966	65	386	83.211	7.38591	8.03763	0.124415	0.731183	No Tuna
241	Survey_1_2009_19348_183	125	45.836	373.02	64.1421	43	359	6	27	28.7093	5.54367	85.7694	0.381797	27.6586	43	386	77.4712	6	5.17876	0.193096	0.874126	No Tuna
242	Survey_1_2009_19348_38	3523	381.25	285.267	1166.28	226	224	319	162	102.734	43.6624	0.983741	0.0325475	319.626	226	363	176.412	162	2.35293	0.425003	0.0857115	No Tuna
243	Survey_1_2009_19348_42	683	719.471	297.446	382.451	695	226	40	160	112.995	7.69611	104.125	0.0586786	164.451	695	226	103.36	14.3464	14.6821	0.0681102	0.384897	No Tuna
244	Survey_1_2009_19348_64	4695	346.688	299.926	707.318	303	258	101	93	88.5262	67.5264	41.6152	0.117928	106.212	319	347	52.267	71.2086	1.31099	0.762784	0.745179	Tuna
245	Survey_1_2009_19348_68	122	507.648	270.262	66.9117	499	259	17	21	25.2623	6.1489	129.468	0.342425	26.4008	499	259	127.304	9.06915	4.10842	0.243403	0.701149	No Tuna
246	Survey_1_2009_19348_74	148	434.115	270.973	100.125	415	264	35	15	34.3607	5.48416	157.662	0.185519	37.6962	415	265	158.199	8.89141	6.26544	0.159606	0.575875	No Tuna
247	Survey_1_2009_19348_75	541	41.7033	325.701	274.024	32	265	24	121	107.99	6.37859	80.4456	0.0905375	122.984	33	386	79.6952	10.0719	16.9301	0.0590665	0.542356	No Tuna
248	Survey_1_2009_19348_95	528	497.742	310.53	307.203	467	281	54	68	61.6085	10.912	128.042	0.070306	85.4283	468	281	128.346	17.0492	5.64595	0.177118	0.463972	No Tuna
249	Survey_1_2009_19349_13	242	515.26	217.996	123.238	493	202	43	33	55.6771	5.53412	143.045	0.200234	53.6004	493	203	143.344	8.0435	10.0607	0.0993966	0.669433	No Tuna
250	Survey_1_2009_19349_23	3117	355.229	274.087	1027.87	225	224	304	162	105.064	37.774	12.3195	0.0370741	311.512	225	383	12.6086	130.667	2.78138	0.359533	0.101831	No Tuna
251	Survey_1_2009_19349_69	452	176.549	349.509	205.723	168	306	21	80	79.8603	7.20639	79.0261	0.134209	82	169	386	77.3196	10.1671	11.0819	0.0902374	0.614966	No Tuna
252	Survey_1_2009_19349_74	410	594.002	351.956	176.711	583	312	19	74	76.5434	6.82003	100.751	0.164994	76.1577	584	312	103.671	9.90997	11.2233	0.0891001	0.621683	No Tuna
253	Survey_1_2009_19349_85	324	537.67	357.08	168.066	528	325	17	61	60.1715	6.85589	101.078	0.144143	63.0635	529	325	104.697	11.9092	8.77661	0.113939	0.54045	No Tuna
254	Survey_1_2009_19349_99	123	481.785	376.768	52.2843	477	366	9	20	20.5741	7.61191	92.8451	0.565422	20.8806	479	366	106.699	9	2.70289	0.369975	0.81457	No Tuna
255	Survey_1_2009_19350_1	620	546.747	83.2484	248.534	499	58	93	52	101.569	7.7721	151.755	0.126133	105.119	499	60	152.216	10.7995	13.0685	0.0765201	0.663456	No Tuna
256	Survey_1_2009_19350_126	612	720.095	317.802	265.196	706	268	23	118	103.619	7.52007	100.508	0.109352	119.854	708	268	100.091	11.7818	13.779	0.0725742	0.577631	No Tuna
257	Survey_1_2009_19350_166	178	628.421	371.365	77.6985	621	356	11	30	30.2458	7.49317	95.6284	0.370514	30.8058	625	356	103.134	10.9675	4.03645	0.247743	0.713427	No Tuna
258	Survey_1_2009_19350_22	605	152.176	133.879	304.274	117	103	72	65	89.4274	8.6138	42.6828	0.0821174	95.6713	117	166	41.1859	16.5942	10.3819	0.0963217	0.512712	No Tuna
259	Survey_1_2009_19350_37	378	637.275	152.484	185.907	615	127	46	48	63.5533	7.57292	132.744	0.13744	65.7647	615	127	134.384	11.5516	8.39218	0.119159	0.588785	No Tuna
260	Survey_1_2009_19350_82	1285	60.0891	289.263	482.073	38	198	58	188	143.984	11.3632	73.7062	0.0694844	196.163	39	386	73.4127	21.0694	12.6711	0.0789196	0.407872	No Tuna
261	Survey_1_2009_19350_96	3597	385.781	283.389	1166.44	226	224	319	162	103.59	44.2111	178.495	0.0332221	319.565	226	367	176.591	162	2.34308	0.426788	0.0872571	No Tuna
262	Survey_1_2009_19351_26	3486	381.921	285	1119.67	225	224	319	162	103.412	42.9208	179.708	0.0349429	319.265	225	386	2.33365	162	2.40937	0.415047	0.0846671	No Tuna
263	Survey_1_2009_19351_44	4445	341.635	310.768	581.98	299	265	93	98	99.1561	57.0772	51.2939	0.164917	119.038	301	362	54.5742	64.8841	1.73723	0.575629	0.773447	Tuna
264	Survey_1_2009_19352_22	3382	380.14	283.202	1180.58	226	223	320	163	99.8583	43.1221	0.610247	0.0304925	320.351	226	386	2.68378	163	2.31571	0.431833	0.0819849	No Tuna
265	Survey_1_2009_19352_42	553	356.686	281.88	148.995	331	272	54	22	50.7205	13.882	14.0468	0.313034	54.9181	331	285	10.4915	16.725	3.65369	0.273696	0.768056	No Tuna
266	Survey_1_2009_19352_51	1985	345.788	315.027	403.671	313	286	70	61	64.9964	38.8849	39.1767	0.153079	84.6463	316	340	38.7655	44.6881	1.67151	0.598262	0.726175	Tuna
267	Survey_1_2009_19353_11	3607	390.341	283.943	1148.54	224	224	323	162	103.363	44.4315	178.71	0.0343609	323.303	224	369	177.518	162	2.32635	0.429859	0.0870814	No Tuna
268	Survey_1_2009_19354_12	3495	384.792	285.283	1307.13	225	224	327	162	101.004	44.0573	178.344	0.0257051	328.325	225	386	6.82198	162	2.29256	0.436193	0.0839025	No Tuna
269	Survey_1_2009_19354_41	657	675.269	337.652	313.505	658	277	28	109	103.061	8.11669	100.469	0.0840016	111.83	660	277	102.918	15.0125	12.6975	0.0787558	0.477992	No Tuna
270	Survey_1_2009_19354_47	694	93.6066	340.13	284.191	84	285	24	101	97.8006	9.03499	80.5092	0.107981	103.586	85	386	77.1712	13.935	10.8246	0.0923817	0.579299	No Tuna
271	Survey_1_2009_19355_22	3603	386.296	287.383	1166.82	225	224	322	162	104.815	43.7675	178.068	0.0332556	322.397	225	386	2.84466	162	2.39481	0.417569	0.0869366	No Tuna
272	Survey_1_2009_19355_51	5280	361.854	310.122	687.904	303	274	136	88	116.602	57.6552	24.9824	0.140213	143.892	303	343	19.0645	65.5658	2.0224	0.494462	0.757695	Tuna
273	Survey_1_2009_19356_104	146	94.4452	372.527	99.4558	90	355	10	31	28.2209	6.58707	79.7083	0.185482	32.28	91	386	73.8108	8.06333	4.28429	0.233411	0.710462	No Tuna
274	Survey_1_2009_19356_14	3503	382.938	286.324	1149.61	224	224	321	162	103.156	43.2368	1.53107	0.0333081	321.896	224	386	4.27584	162	2.38585	0.419138	0.0852612	No Tuna
275	Survey_1_2009_19356_40	6482	355.517	322.502	769.117	295	278	129	108	134.618	61.3079	34.2744	0.1377	152.62	300	386	39.9498	74.7689	2.19577	0.455422	0.735546	Tuna
276	Survey_1_2009_19357_111	200	706.975	369.445	79.2132	703	353	8	33	36.5941	6.95871	90.6069	0.400539	33.541	704	353	100.305	7.92533	5.25875	0.190159	0.849257	No Tuna
277	Survey_1_2009_19357_117	152	63.1316	373.039	65.4558	59	359	8	27	28.9379	6.68784	90.0015	0.445817	27.2947	62	359	98.427	8	4.32694	0.23111	0.802111	No Tuna
278	Survey_1_2009_19357_12	3522	379.562	284.027	1155.81	226	223	318	163	102.573	43.7188	0.41068	0.0331304	319.23	226	358	174.968	163	2.34619	0.426222	0.0855062	No Tuna
279	Survey_1_2009_19357_42	3108	352.165	315.875	522.624	310	280	90	77	94.0733	42.0654	45.2608	0.142992	108.374	316	355	41.6335	48.4253	2.23636	0.447155	0.776709	Tuna
280	Survey_1_2009_19357_46	356	698.14	310.27	145.782	689	282	20	57	61.4687	7.37405	103.345	0.210501	58.4637	690	282	102.848	9.70296	8.33582	0.119964	0.719919	No Tuna
281	Survey_1_2009_19357_72	214	67.5234	333.126	101.497	63	313	10	41	40.797	6.67876	82.0203	0.261044	41.5933	64	354	80.3112	8.18767	6.10846	0.163707	0.772563	No Tuna
282	Survey_1_2009_19358_24	3619	380.936	284.248	1156.09	225	224	320	162	103.448	44.5427	0.322168	0.0340261	320.506	225	367	176.781	162	2.32244	0.430581	0.0874461	No Tuna
283	Survey_1_2009_19358_57	222	699.662	362.104	110.87	695	336	8	50	53.7632	5.25748	93.6423	0.226952	50.4876	696	336	97.9696	6.87125	10.226	0.0977897	0.732673	No Tuna
284	Survey_1_2009_19359_0	3112	614.511	164.701	1257.25	391	34	344	352	138.062	28.6995	133.946	0.0247404	491.464	391	35	134.423	106.091	4.81062	0.207874	0.0859099	No Tuna
285	Survey_1_2009_19359_1	301	306.264	45.5033	171.924	274	36	64	20	65.3061	5.86845	13.5418	0.127969	66.2193	274	55	14.8757	9.06387	11.1283	0.0898606	0.628392	No Tuna
286	Survey_1_2009_19359_108	5428	366.133	315.323	632.063	311	275	124	86	116.525	59.3106	25.3539	0.170737	134.462	311	355	22.751	68.7668	1.96465	0.508996	0.805162	Tuna
287	Survey_1_2009_19359_147	163	504.218	362.739	80.3259	498	350	11	27	27.5809	7.52471	100.917	0.317458	27.8927	501	350	104.534	9.86686	3.66537	0.272824	0.75463	No Tuna
288	Survey_1_2009_19359_19	1177	164.537	121.247	450.482	93	67	146	125	139.286	10.7592	40.2703	0.0728838	190.142	93	192	40.3071	21.5559	12.9457	0.0772455	0.388834	No Tuna
289	Survey_1_2009_19359_61	1285	53.9529	293.253	507.73	32	197	60	189	149.706	10.9288	73.7881	0.0626394	197.699	32	386	72.9399	21.6688	13.6983	0.0730019	0.400811	No Tuna
290	Survey_1_2009_19359_73	3617	377.451	284.79	1172.09	225	224	321	162	103.966	44.2962	179.544	0.0330851	321.224	225	383	2.1409	162	2.34706	0.426064	0.0873397	No Tuna
291	Survey_1_2009_19360_111	519	590.487	342.18	195.882	577	302	22	84	80.8571	8.17258	101.222	0.169976	85.9069	580	302	102.095	12.494	9.8937	0.101074	0.599307	No Tuna
292	Survey_1_2009_19360_136	364	176.341	355.338	140.669	170	325	14	61	64.0969	7.23061	81.8448	0.231161	61.9839	171	386	79.7778	8.95666	8.86466	0.112808	0.752844	No Tuna
293	Survey_1_2009_19360_20	327	243.203	228.843	135.966	222	211	42	37	54.964	7.57495	41.8555	0.22228	55.3173	222	247	40.6013	12.3163	7.25602	0.137817	0.667347	No Tuna
294	Survey_1_2009_19360_32	3733	386.147	285.588	1186.28	224	223	321	163	105.593	45.0125	0.0571508	0.0333346	321.45	224	369	176.968	163	2.34586	0.426283	0.0897248	No Tuna
295	Survey_1_2009_19360_84	347	192.54	299.094	144.51	180	275	26	50	57.0235	7.74794	66.6245	0.208807	55.0364	183	325	65.2976	11.5758	7.35983	0.135873	0.648598	No Tuna
296	Survey_1_2009_19360_89	5664	367.057	317.314	559.838	312	279	124	87	115.185	62.6094	25.2684	0.227096	131.103	313	357	21.4768	68.5178	1.83973	0.543557	0.818202	Tuna
297	Survey_1_2009_19360_9	608	513.107	219.081	253.889	469	190	82	62	93.107	8.31441	142.784	0.118529	101.607	469	190	143.807	13.2321	11.1983	0.0892995	0.540444	No Tuna
298	Survey_1_2009_19361_0	301	557.736	88.686	128.267	537	76	42	25	47.6901	8.03615	149.395	0.229904	47.0106	537	77	150.709	11.7321	5.93445	0.168508	0.661538	No Tuna
299	Survey_1_2009_19361_15	336	154.807	130.83	151.279	135	113	41	37	51.4351	8.31745	41.9931	0.184498	53.9073	135	149	40.486	13.6384	6.184	0.161708	0.613699	No Tuna
300	Survey_1_2009_19361_47	3383	380.625	285.701	1200.04	226	224	321	162	101.705	42.3515	179.22	0.0295205	321.622	226	383	3.56522	162	2.40146	0.416414	0.0816302	No Tuna
301	Survey_1_2009_19361_61	740	718.859	314.442	296.167	700	254	30	132	114.901	8.20009	101.489	0.106016	134.733	702	254	101.56	13.783	14.0121	0.0713667	0.509291	No Tuna
302	Survey_1_2009_19361_76	646	46.7167	335.424	256.693	38	284	22	102	103.377	7.95642	81.4502	0.123201	103.576	39	386	79.992	11.4248	12.9929	0.0769649	0.614653	No Tuna
303	Survey_1_2009_19362_105	2830	459.761	196.402	1033.14	253	138	368	196	122.464	29.423	157.045	0.0333178	398.389	253	177	157.104	105.457	4.16219	0.240258	0.0930615	No Tuna
304	Survey_1_2009_19362_108	367	82.3965	211.026	406.985	45	140	86	148	84.484	5.53098	60.1696	0.0278432	170.672	45	288	60.1302	13.3993	15.2747	0.0654678	0.21774	No Tuna
305	Survey_1_2009_19362_11	2208	443.555	76.2989	645.713	321	57	237	60	148.41	18.9429	170.395	0.0665473	239.719	321	78	171.363	38.07	7.83463	0.127639	0.326603	No Tuna
306	Survey_1_2009_19362_130	895	88.9715	215.953	366.558	55	159	72	119	122.075	9.33483	60.2595	0.083704	137.713	55	277	58.9649	16.4775	13.0774	0.0764679	0.498607	No Tuna
307	Survey_1_2009_19362_151	877	193.597	250.314	389.529	154	183	105	142	102.998	10.8413	53.978	0.0726323	176.011	154	325	53.7812	25.3991	9.50049	0.105258	0.29835	No Tuna
308	Survey_1_2009_19362_170	3850	383.306	285.746	1182.48	222	222	324	164	104.389	46.9588	0.965493	0.0346006	324.446	222	386	3.00351	164	2.22299	0.449845	0.0926193	No Tuna
309	Survey_1_2009_19362_196	318	384.154	246.484	168.125	349	242	72	10	66.135	6.12218	0.16093	0.141375	72.0278	349	249	1.59114	9.57774	10.8025	0.092571	0.576609	No Tuna
310	Survey_1_2009_19362_24	110	284.418	73.0636	75.8406	269	68	31	10	29.9372	4.67833	15.7285	0.240325	32.0156	269	77	14.4703	6.42944	6.39912	0.156271	0.6875	No Tuna
311	Survey_1_2009_19362_243	227	37.2841	334.104	213.882	32	289	14	97	78.2971	3.69139	81.8797	0.0623571	98.0051	32	386	81.7872	6.00583	21.2107	0.047146	0.518265	No Tuna
312	Survey_1_2009_19362_249	274	357.85	312.186	122.953	338	303	41	20	41.6026	8.38571	20.5246	0.227761	43.6578	338	320	20.0952	12.9728	4.96113	0.201567	0.633526	No Tuna
313	Survey_1_2009_19362_263	385	356.051	331.225	112.853	338	318	35	28	36.1514	13.5596	33.3288	0.379879	38.833	339	345	34.5085	20.0593	2.66612	0.375076	0.689964	No Tuna
314	Survey_1_2009_19362_285	303	621.655	361.186	117.355	615	336	11	50	52.4203	7.35958	95.284	0.276469	50.636	618	336	99.0903	9.21184	7.12274	0.140395	0.764187	No Tuna
315	Survey_1_2009_19362_4	941	357.428	55.1525	412.291	271	48	176	24	121.85	9.83272	4.55165	0.069565	176.726	271	71	5.19443	18.5536	12.3923	0.0806952	0.38416	No Tuna
316	Survey_1_2009_19362_47	239	405.847	87.0188	102.912	391	81	32	12	30.0675	10.1207	172.836	0.283582	33.2415	391	82	164.291	10.8803	2.97088	0.3366	0.766026	No Tuna
317	Survey_1_2009_19362_71	1823	393.307	122.969	558.073	280	112	223	32	140.205	16.5551	178.507	0.0735553	223.056	280	134	178.716	30.3938	8.469	0.118078	0.354187	No Tuna
318	Survey_1_2009_19362_83	1338	116.881	207.392	547.051	65	126	119	176	139.252	12.2339	56.6112	0.0561837	211.896	66	302	56.1599	24.9978	11.3824	0.0878549	0.362454	No Tuna
319	Survey_1_2009_19362_98	1483	685.952	234.629	682.767	620	134	111	252	130.948	14.4196	114.49	0.0399767	274.563	622	134	113.39	35.6095	9.08124	0.110117	0.209463	No Tuna
320	Survey_1_2009_19363_14	3808	384.151	287.313	1146.44	222	224	327	162	104.62	46.3437	0.05047	0.0364088	327.014	222	381	179.474	162	2.25749	0.44297	0.0919174	No Tuna
321	Survey_1_2009_19363_37	6477	377.308	321.052	693.377	315	280	128	88	114.795	71.839	13.4257	0.169295	128.316	315	342	4.02199	81.2583	1.59795	0.625802	0.7921	Tuna
322	Survey_1_2009_19364_33	2043	382.529	315.186	460.701	347	290	75	53	66.4386	39.1524	32.6738	0.12096	81.2712	347	341	34.4722	48.2417	1.69693	0.589301	0.7017	Tuna
323	Survey_1_2009_19364_7	3397	381.365	283.609	1144.3	226	223	319	163	100.899	42.8666	178.848	0.0326009	319.507	226	367	176.77	163	2.35379	0.424846	0.0825186	No Tuna
324	Survey_1_2009_19365_9	3662	390.624	283.479	1158.78	226	224	319	162	104.54	44.6012	177.949	0.0342709	319.978	226	386	4.48111	162	2.34388	0.426644	0.0884306	No Tuna
325	Survey_1_2009_19366_123	123	74.5081	369.346	77.9411	72	353	6	33	32.5939	4.80484	88.7256	0.254438	33.1361	72	386	84.8056	6	6.78357	0.147415	0.745455	No Tuna
326	Survey_1_2009_19366_23	3540	387.811	283.595	1151.95	225	223	321	163	100.809	44.7109	178.763	0.0335231	321.263	225	373	177.681	163	2.25469	0.443521	0.0859484	No Tuna
327	Survey_1_2009_19366_82	455	349.625	330.77	258.007	327	320	46	23	31.4948	18.3943	10.8836	0.085893	46.6905	327	330	9.86581	23	1.71221	0.58404	0.560345	No Tuna
328	Survey_1_2009_19367_105	4016	371.309	326.293	504.098	322	293	109	79	102.778	49.7514	26.6947	0.198598	116.108	322	357	20.1517	54.4838	2.06582	0.484068	0.787374	Tuna
329	Survey_1_2009_19367_129	467	707.616	354.691	150.669	701	320	13	66	69.1077	8.604	95.7683	0.258511	66.7533	703	320	98.6156	10.5071	8.03205	0.124501	0.815009	No Tuna
330	Survey_1_2009_19367_20	436	165.392	147.493	208.049	137	122	56	52	72.6844	7.63757	42.3095	0.12658	75.0067	137	173	42.8389	11.8318	9.51669	0.105078	0.585628	No Tuna
331	Survey_1_2009_19367_58	310	663.877	220.568	170.936	648	196	31	50	53.7983	7.33675	120.859	0.133323	57.8014	650	196	120.114	12.3731	7.33271	0.136375	0.586011	No Tuna
332	Survey_1_2009_19367_6	593	580.25	128.067	287.789	527	94	94	67	97.6135	7.7349	143.064	0.0899739	114.285	527	96	145.337	15.1248	12.6199	0.07924	0.447547	No Tuna
333	Survey_1_2009_19367_69	3729	383.52	284.044	1154.96	224	223	323	163	105.379	45.0554	0.206659	0.0351289	323.223	224	382	2.12766	163	2.33888	0.427555	0.089991	No Tuna
334	Survey_1_2009_19367_84	843	66.481	329.613	303.907	56	264	29	122	113.875	9.42563	80.0324	0.114698	124.535	57	386	78.4194	14.1442	12.0814	0.0827719	0.55754	No Tuna
335	Survey_1_2009_19368_101	259	571.442	366.913	129.012	567	346	10	40	39.9927	8.24572	92.3878	0.195546	40.6079	568	346	99.9262	10	4.85012	0.20618	0.760646	No Tuna
336	Survey_1_2009_19368_28	3501	384.856	282.04	1151.12	226	224	318	162	102.408	43.528	179.775	0.0332015	318.904	226	362	175.684	162	2.35269	0.425046	0.0848799	No Tuna
337	Survey_1_2009_19368_67	2974	386.136	319.731	459.955	344	293	87	59	77.2921	48.9909	11.4687	0.176652	88.1192	344	321	170.858	53.2677	1.57768	0.633841	0.753579	Tuna
338	Survey_1_2009_19369_0	571	444.148	72.2846	263.38	392	63	103	23	98.6501	7.36968	169.021	0.103438	105.537	392	63	167.412	12.4747	13.3859	0.0747053	0.55953	No Tuna
339	Survey_1_2009_19369_119	671	695.314	318.08	282.167	679	261	27	125	109.013	7.83709	101.664	0.105906	127.883	679	261	102.189	13.1583	13.9099	0.0718914	0.539606	No Tuna
340	Survey_1_2009_19369_145	1781	403.492	315.978	400.701	364	293	76	50	57.5405	39.4095	163.886	0.139391	76.2365	364	323	4.51399	42.1078	1.46007	0.684899	0.688975	Tuna
341	Survey_1_2009_19369_157	405	601.014	351.557	211.38	589	307	20	79	73.6613	7.00045	99.2664	0.113904	81.2527	589	307	103.523	12.1467	10.5224	0.0950357	0.541806	No Tuna
342	Survey_1_2009_19369_17	1460	606.13	164.859	581.963	506	87	172	170	137.406	13.5288	135.209	0.0541717	241.133	506	88	135.504	28.9914	10.1565	0.0984587	0.286499	No Tuna
343	Survey_1_2009_19369_200	147	439.303	352.051	74.3259	429	343	18	21	21.64	8.6491	130.854	0.334385	25.4951	429	343	131.82	12.2753	2.50199	0.399682	0.640523	No Tuna
344	Survey_1_2009_19369_83	1063	83.548	292.098	412.777	63	210	56	176	128.431	10.5384	72.9724	0.0783994	184.394	64	386	72.646	20.6551	12.1869	0.0820551	0.382512	No Tuna
345	Survey_1_2009_19369_88	3537	380.194	282.606	1202.62	226	223	319	163	103.214	43.632	1.2411	0.0307317	320.262	227	348	173.186	163	2.36557	0.422731	0.0852453	No Tuna
346	Survey_1_2009_19369_9	1101	206.134	125.432	457.411	137	80	150	103	128.402	10.9175	34.485	0.0661277	180.278	137	182	33.6901	21.7985	11.7611	0.0850258	0.361814	No Tuna
347	Survey_1_2009_19370_35	3582	385.719	284.969	1172.2	226	223	320	163	103.878	43.905	177.92	0.0327594	320.564	226	386	3.39795	163	2.36597	0.42266	0.0868869	No Tuna
348	Survey_1_2009_19370_49	403	725.701	317.865	282.024	711	258	24	128	97.4957	5.26296	100.814	0.063671	130.231	711	258	100.62	9.57007	18.5249	0.0539814	0.43497	No Tuna
349	Survey_1_2009_19370_6	2003	89.5779	219.988	786.247	32	96	153	290	143.416	17.7825	61.2806	0.0407167	327.42	32	386	62.3393	45.7887	8.06502	0.123992	0.191693	No Tuna
350	Survey_1_2009_19370_66	2154	395.234	315.229	461.428	354	292	79	51	65.3221	41.9851	169.822	0.12713	79.3095	354	320	174.936	47.3726	1.55584	0.642739	0.730046	Tuna
351	Survey_1_2009_19370_7	501	626.478	134.486	262.617	584	96	83	81	102.724	6.2098	135.855	0.0912853	114.551	586	96	135	10.6517	16.5422	0.0604516	0.506829	No Tuna
352	Survey_1_2009_19371_120	443	41.7257	347.888	192.853	36	308	15	78	81.9253	6.88487	83.4732	0.149679	78.7718	36	386	81.9728	10.2533	11.8993	0.0840384	0.638789	No Tuna
353	Survey_1_2009_19371_132	114	144.263	330.658	62.7696	140	319	9	25	26.4653	5.48451	78.1486	0.363594	25.9615	141	344	74.3578	7.0366	4.82547	0.207234	0.747541	No Tuna
354	Survey_1_2009_19371_159	227	630.289	366.659	112.326	626	341	10	45	44.8594	6.44292	94.0796	0.226087	45.5412	627	341	98.8418	9.37889	6.96259	0.143625	0.68997	No Tuna
355	Survey_1_2009_19371_160	225	730.584	365.273	110.569	726	341	9	45	45.2163	6.33574	94.9092	0.231275	45.5412	727	341	98.8418	8.51664	7.13671	0.14012	0.717703	No Tuna
356	Survey_1_2009_19371_186	176	298.727	369.449	76.9117	294	354	10	31	32.533	6.8881	80.9098	0.373885	31.5753	296	385	79.0459	8.18443	4.72307	0.211727	0.783964	No Tuna
357	Survey_1_2009_19371_187	148	312.358	370.52	86.2254	307	354	12	31	28.5104	6.60949	76.7564	0.25015	31.7805	310	385	77.2756	9.64039	4.31356	0.231827	0.627119	No Tuna
358	Survey_1_2009_19371_21	170	638.118	150.253	143.095	619	133	35	33	41.9971	5.15395	132.542	0.104329	45.3431	619	134	138.576	9.47742	8.14853	0.122721	0.463215	No Tuna
359	Survey_1_2009_19371_3	398	159.548	123.053	196.735	135	100	53	48	67.0564	7.55706	40.911	0.12922	70.7672	135	148	42.7094	12.2449	8.87334	0.112697	0.564539	No Tuna
360	Survey_1_2009_19371_39	174	695.494	233.713	114.368	684	213	20	41	41.2375	5.37238	115.158	0.167168	44.3847	685	213	112.521	9.294	7.67584	0.130279	0.562197	No Tuna
361	Survey_1_2009_19371_50	3598	377.586	285.548	1227.39	223	224	323	162	103.275	44.3585	1.92224	0.0300127	323.396	223	357	177.164	162	2.32819	0.429519	0.0870976	No Tuna
362	Survey_1_2009_19371_86	346	331.832	302.298	168.108	313	288	45	31	46.6622	9.44106	34.1207	0.153855	52.4786	313	316	30.9638	14.6284	4.94248	0.202328	0.591453	No Tuna
363	Survey_1_2009_19371_92	218	212.294	309.67	102.953	203	291	20	36	40.4065	6.86935	65.5604	0.258455	39.3954	205	327	66.0375	9.0501	5.88215	0.170006	0.714754	No Tuna
364	Survey_1_2009_19371_94	5259	377.525	331.297	722.833	317	295	137	91	120.358	55.634	19.389	0.126485	141.76	318	386	16.3895	77.1639	2.16338	0.462239	0.62233	Tuna
365	Survey_1_2009_19372_19	3440	385.776	282.247	1145.27	226	224	320	162	101.118	43.3152	179.532	0.0329576	320.156	226	386	1.78991	162	2.33447	0.428362	0.0837492	No Tuna
366	Survey_1_2009_19372_41	2388	376.232	328.765	419.428	335	304	92	51	78.129	38.9164	17.0366	0.17058	94.8314	335	352	14.0362	45.8201	2.00761	0.498104	0.747067	Tuna
367	Survey_1_2009_19373_13	3411	386.057	283.363	1197.79	226	226	321	160	100.934	43.0285	178.189	0.0298764	321.263	226	369	177.681	160	2.34574	0.426306	0.0828526	No Tuna
368	Survey_1_2009_19374_19	3625	379.414	283.549	1155.85	224	224	320	162	103.934	44.4079	1.67559	0.0340968	320.503	224	383	5.5505	162	2.34044	0.42727	0.0876747	No Tuna
369	Survey_1_2009_19374_55	543	400.012	313.633	183.823	370	304	58	22	47.6708	14.503	173.569	0.201933	58.5491	370	314	172.147	18.1327	3.28697	0.304232	0.657783	No Tuna
370	Survey_1_2009_19374_64	132	399.25	323.939	75.8406	384	319	29	12	29.3378	5.7287	165.168	0.28839	29.8329	384	322	166.43	7.65806	5.1212	0.195267	0.675192	No Tuna
371	Survey_1_2009_19375_128	122	332.598	377.959	61.598	328	368	10	18	17.5523	8.84984	82.7911	0.404052	18.4391	331	368	102.529	10	1.98335	0.504198	0.787097	No Tuna
372	Survey_1_2009_19375_18	3444	384.037	284.304	1205.25	224	224	321	162	101.134	43.3588	179.994	0.0297934	321.224	224	374	177.859	162	2.33249	0.428727	0.0836775	No Tuna
373	Survey_1_2009_19375_71	4818	390.239	329.552	486.968	336	297	112	67	105.938	57.9064	6.40644	0.255315	114.756	336	362	12.583	62.8936	1.82946	0.546609	0.822746	Tuna
374	Survey_1_2009_19376_18	3653	384.576	286.986	1182.48	224	224	321	162	104.375	44.5619	179.855	0.0328301	322.051	224	383	4.63067	162	2.34225	0.426941	0.0883007	No Tuna
375	Survey_1_2009_19376_46	2872	395.998	330.359	468.985	354	304	89	54	77.8369	46.9796	7.67611	0.164088	89.0225	354	340	1.28733	53.7987	1.65682	0.603565	0.756785	Tuna
376	Survey_1_2009_19377_14	3494	380.26	284.184	1166.2	226	224	318	162	102.504	43.4002	0.103613	0.0322842	318.926	227	351	173.699	162	2.36184	0.423399	0.0848748	No Tuna
377	Survey_1_2009_19377_51	905	399.542	314.169	239.421	350	303	90	29	78.6823	14.6447	168.686	0.198396	91.9837	350	312	168.079	21.92	5.37273	0.186125	0.604542	No Tuna
378	Survey_1_2009_19377_63	187	401.671	324.773	88.9117	384	318	35	15	36.334	6.55297	163.754	0.297258	36.6879	384	320	162.553	8.64442	5.54466	0.180354	0.711027	No Tuna
379	Survey_1_2009_19377_75	662	386.119	346.858	225.522	368	332	41	32	34.8881	24.1597	176.549	0.163565	46.0652	368	364	27.1213	31.4306	1.44407	0.69249	0.600454	No Tuna
380	Survey_1_2009_19378_21	3642	389.667	282.671	1149.08	226	224	320	162	104.274	44.4709	177.326	0.0346615	320.225	226	382	2.14759	162	2.34476	0.426482	0.0882096	No Tuna
381	Survey_1_2009_19378_52	2724	394.811	330.195	472.683	354	304	86	58	67.1097	51.6811	6.09459	0.153206	87.6641	354	314	168.818	56.5165	1.29853	0.770099	0.739012	Tuna
382	Survey_1_2009_19378_63	192	677.146	339.276	98.8112	672	319	11	38	39.7412	6.15135	98.7385	0.247115	38.6394	673	319	100.437	8.51597	6.46056	0.154785	0.723164	No Tuna
383	Survey_1_2009_19379_16	3186	363.373	275.459	1049.33	226	223	309	163	103.872	39.0533	9.5522	0.036361	314.582	226	386	10.8099	137.375	2.65975	0.375976	0.0959147	No Tuna
384	Survey_1_2009_19379_35	526	707.26	337.8	244.066	694	281	21	105	101.264	6.61366	98.4903	0.110964	106.532	697	281	99.7276	10.5031	15.3113	0.0653113	0.56681	No Tuna
385	Survey_1_2009_19379_54	3759	395.884	336.303	560.08	351	305	96	74	78.2342	61.1767	175.257	0.150585	96.0469	351	339	1.78991	70.5117	1.27882	0.781968	0.72722	Tuna
386	Survey_1_2009_19379_74	283	539.027	363.486	121.64	531	338	14	48	50.8716	7.08306	98.8441	0.240351	49.2443	534	338	102.907	8.98736	7.18215	0.139234	0.709273	No Tuna
387	Survey_1_2009_19380_148	5130	400.234	341.033	525.352	348	305	101	77	97.7718	66.8057	169.506	0.233575	105.109	349	331	158.806	72.6667	1.46352	0.683282	0.823171	Tuna
388	Survey_1_2009_19380_161	422	604.209	349.815	201.681	591	309	20	77	71.7477	7.48884	100.159	0.130374	79.3095	592	309	103.861	13.4991	9.58061	0.104378	0.538953	No Tuna
389	Survey_1_2009_19380_18	1197	585.093	137.485	447.997	506	84	145	116	137.291	11.101	141.222	0.0749469	184.448	506	85	141.825	21.3269	12.3675	0.0808571	0.398867	No Tuna
390	Survey_1_2009_19380_32	432	169.083	146.919	202.978	145	122	51	50	66.6517	8.25244	42.4033	0.131764	68.6222	145	169	43.2285	12.7279	8.0766	0.123814	0.588556	No Tuna
391	Survey_1_2009_19380_7	114	408.482	63.4561	57.598	398	59	21	11	20.0516	7.23881	173.089	0.431817	21.2132	398	61	171.87	10.0899	2.77001	0.36101	0.714734	No Tuna
392	Survey_1_2009_19380_76	1015	685.412	281.032	437.505	650	204	59	182	121.325	10.6519	107.805	0.0666363	191.324	650	204	107.961	22.2291	11.39	0.0877961	0.326997	No Tuna
393	Survey_1_2009_19380_81	180	233.889	221.839	116.167	218	207	33	29	41.9215	5.46696	41.5837	0.167618	42.5206	218	235	41.1859	9.48101	7.66816	0.130409	0.53973	No Tuna
394	Survey_1_2009_19380_86	1051	80.5276	291.471	427.061	61	215	50	171	129.554	10.3291	73.6442	0.0724157	178.16	61	386	73.7012	19.1811	12.5426	0.0797281	0.40587	No Tuna
395	Survey_1_2009_19380_90	3287	378.425	278.947	1137.71	226	224	318	162	100.449	41.6645	2.03423	0.0319115	319.412	226	386	5.38931	152.515	2.41089	0.414784	0.0867408	No Tuna
396	Survey_1_2009_19381_20	113	422.792	208.199	59.6985	410	204	26	8	26.1629	5.49923	168.117	0.398439	26.6833	410	205	167.005	6.72817	4.75756	0.210192	0.807143	No Tuna
397	Survey_1_2009_19381_37	3716	386.283	283.962	1142.44	226	224	319	162	106.139	44.5768	179.732	0.0357784	319.625	226	386	8.63713	162	2.38105	0.419983	0.0898051	No Tuna
398	Survey_1_2009_19381_55	380	41.3947	317.724	309.823	32	250	27	136	93.0753	5.19827	78.9378	0.0497468	138.654	32	386	78.7711	9.83932	17.905	0.0558502	0.375865	No Tuna
399	Survey_1_2009_19381_76	3783	404.907	344.429	459.612	358	311	91	75	81.1983	59.3198	148.26	0.225042	92.8924	359	333	165.665	62.4513	1.36882	0.730554	0.78977	Tuna
400	Survey_1_2009_19382_13	574	464.026	226.66	254.676	419	208	84	43	78.3606	9.32662	153.447	0.11121	93.0376	419	209	154.537	16.5248	8.40182	0.119022	0.52444	No Tuna
401	Survey_1_2009_19382_23	3623	385.648	285.013	1168.34	226	224	321	162	105.385	43.7722	178.714	0.0333535	321.562	226	386	3.38739	162	2.40758	0.415354	0.0875893	No Tuna
402	Survey_1_2009_19382_61	4621	406.131	343.662	564.566	343	305	109	81	87.3867	67.3288	175.548	0.182187	109.772	343	342	173.199	80.0067	1.29791	0.77047	0.725033	Tuna
403	Survey_1_2009_19383_109	286	66.5734	363.045	130.125	62	336	9	50	51.417	7.08222	86.8642	0.212254	50.3587	63	386	83.1572	8.60306	7.26001	0.137741	0.769852	No Tuna
404	Survey_1_2009_19383_15	2692	503.631	245.723	521.394	429	202	137	111	142.517	24.0502	140.926	0.124438	168.404	430	211	142.722	35.7571	5.92583	0.168753	0.592952	No Tuna
405	Survey_1_2009_19383_157	117	353.38	373.44	69.1543	344	367	19	11	16.7016	8.91945	179.626	0.307438	19.2354	344	370	171.027	11	1.87249	0.534048	0.709091	No Tuna
406	Survey_1_2009_19383_35	3679	385.095	284.313	1168.34	225	223	320	163	104.517	44.8179	0.111792	0.0338691	320.919	225	386	8.96334	163	2.33205	0.428808	0.0887126	No Tuna
407	Survey_1_2009_19383_94	5175	410.08	349.089	486.198	351	311	110	75	99.0743	66.5058	169.65	0.275102	110.073	351	358	2.08257	74.3655	1.48971	0.671272	0.831526	Tuna
408	Survey_1_2009_19384_20	3537	384.388	283.337	1137.81	226	224	319	162	102.796	43.8096	179.643	0.0343325	319.226	226	370	177.846	162	2.34642	0.426181	0.0859121	No Tuna
409	Survey_1_2009_19384_41	4673	415.432	351.583	434.115	358	309	102	77	93.5759	63.5831	157.984	0.311599	108.462	358	344	157.218	70.456	1.47171	0.679482	0.830756	Tuna
410	Survey_1_2009_19384_73	147	140.833	373.588	61.3137	138	359	6	27	28.7386	6.5127	92.0339	0.491374	27.4591	139	359	100.491	6	4.41271	0.226618	0.970297	No Tuna
411	Survey_1_2009_19384_74	150	629.027	373.22	65.4558	624	360	9	26	27.4459	6.95862	91.4003	0.439951	26.4764	627	360	100.886	8.77832	3.94416	0.253539	0.80429	No Tuna
412	Survey_1_2009_19385_28	3717	388.624	284.445	1151.95	226	225	320	161	105.613	44.8112	179.27	0.0351992	320.4	226	386	2.86241	161	2.35684	0.424297	0.0899662	No Tuna
413	Survey_1_2009_19385_54	4400	417.095	352.304	457.872	367	312	96	74	91.7166	61.0822	149.589	0.263739	109.986	375	314	139.794	65.0778	1.50153	0.665989	0.829876	Tuna
414	Survey_1_2009_19385_65	222	362.64	329.18	80.5685	352	322	27	16	25.9977	10.8725	23.5137	0.429766	29.5296	353	337	28.3008	14.5853	2.39116	0.418207	0.768166	No Tuna
415	Survey_1_2009_19385_70	352	660.707	360.33	141.255	654	328	12	58	59.0293	7.5925	96.8698	0.22169	59.0339	655	328	100.739	9.50708	7.77469	0.128622	0.761081	No Tuna
416	Survey_1_2009_19386_12	3540	380.876	282.471	1142.25	226	224	319	162	103.01	43.7555	179.401	0.0340948	319.902	226	386	4.30255	162	2.35423	0.424768	0.0857153	No Tuna
417	Survey_1_2009_19386_35	3792	419.821	353.222	368.416	375	319	84	67	90.1328	53.5668	146.955	0.351075	105	375	323	143.13	60.9385	1.68262	0.59431	0.870523	Tuna
418	Survey_1_2009_19386_71	111	344.293	382.194	60.2843	333	375	20	11	17.7124	7.97915	16.0163	0.383818	20.6155	333	386	14.0362	11	2.21983	0.450484	0.670695	No Tuna
419	Survey_1_2009_19387_11	3640	387.324	284.893	1193.55	226	224	320	162	104.744	44.2469	178.443	0.0321092	320.351	226	386	2.68378	162	2.36726	0.422429	0.0879365	No Tuna
420	Survey_1_2009_19387_57	3227	420.373	354.707	406.801	375	322	85	64	86.3314	47.5927	142.956	0.245044	99.8599	375	325	147.265	57.0536	1.81396	0.55128	0.834066	Tuna
421	Survey_1_2009_19387_63	227	82.5132	356.319	148.912	78	324	10	62	64.266	4.49733	84.8033	0.128641	62.514	79	386	82.6476	6.81124	14.2898	0.06998	0.59502	No Tuna
422	Survey_1_2009_19387_71	208	655.317	359.298	113.355	650	336	9	50	48.7689	5.43039	94.3978	0.203418	50.4876	651	336	97.9696	7.72217	8.98073	0.11135	0.705085	No Tuna
423	Survey_1_2009_19388_36	3821	389.212	284.061	1107.53	226	223	321	163	106.299	45.7677	178.62	0.0391452	321.908	227	348	173.758	163	2.32257	0.430558	0.0924264	No Tuna
424	Survey_1_2009_19388_59	2169	425.302	361.894	269.463	393	334	62	52	66.913	41.2724	141.735	0.37538	78.2432	394	337	141.226	48.531	1.62125	0.616807	0.864143	Tuna
425	Survey_1_2009_19389_12	243	184.603	164.146	127.48	167	149	34	31	44.0202	7.02853	42.315	0.187902	45.3431	167	180	41.4237	11.2982	6.26308	0.159666	0.611321	No Tuna
426	Survey_1_2009_19389_34	3619	384.125	282.785	1173.75	226	224	318	162	103.737	44.4186	0.379194	0.03301	319.39	227	347	172.986	162	2.33544	0.428185	0.0875032	No Tuna
427	Survey_1_2009_19389_83	465	680.373	348.771	175.397	672	310	15	76	79.7502	7.42389	96.6093	0.189941	76.7919	675	310	98.2356	9.82118	10.7424	0.0930894	0.70348	No Tuna
428	Survey_1_2009_19389_94	2091	425.44	359.94	295.12	384	329	70	57	68.3852	38.9316	134.502	0.301694	82.662	384	339	145.349	46.8972	1.75655	0.569298	0.753785	Tuna
429	Survey_1_2009_19390_11	691	192.073	118.567	345.044	144	84	103	75	109.134	8.06174	35.7289	0.0729356	125.67	144	157	34.9547	13.7208	13.5372	0.0738703	0.463914	No Tuna
430	Survey_1_2009_19390_121	792	707.49	318.92	311.421	688	257	31	129	113.756	8.86461	101.469	0.102621	132.22	688	257	102.67	14.5933	12.8326	0.0779263	0.499527	No Tuna
431	Survey_1_2009_19390_160	1735	428.423	361.609	251.321	394	330	59	56	62.8457	35.1507	127.437	0.345185	79.9312	394	331	136.521	39.367	1.78789	0.559318	0.835138	Tuna
432	Survey_1_2009_19390_8	1028	588.078	127.644	429.169	519	82	128	99	127.999	10.2258	141.764	0.070137	161.818	519	82	142.28	18.7654	12.5172	0.07989	0.432205	No Tuna
433	Survey_1_2009_19390_95	1190	68.9555	301.825	428.475	51	211	52	175	134.803	11.2398	74.9003	0.0814527	181.731	52	386	74.3578	20.1879	11.9934	0.0833795	0.426141	No Tuna
434	Survey_1_2009_19390_98	3636	393.078	281.406	1145.12	226	224	320	162	103.716	44.6364	177.283	0.0348441	320.189	226	380	1.96877	162	2.32357	0.430373	0.0880857	No Tuna
435	Survey_1_2009_19391_123	799	52.8454	326.238	312.492	42	261	29	125	117.192	8.68077	79.7938	0.10282	127.475	43	386	78.6901	15.0834	13.5002	0.0740729	0.548952	No Tuna
436	Survey_1_2009_19391_136	103	205.607	299.529	60.4264	199	289	13	22	23.8883	5.48987	65.1289	0.354481	23.7697	202	311	67.751	7.60567	4.35134	0.229814	0.698305	No Tuna
437	Survey_1_2009_19391_15	1091	577.103	109.971	500.181	498	64	146	100	135.087	10.2831	144.804	0.0548	175.285	498	65	146.401	19.833	13.1368	0.0761219	0.403402	No Tuna
438	Survey_1_2009_19391_158	128	577.312	337.617	56.1838	572	327	11	20	21.4968	7.58136	101.309	0.509563	21.1896	574	327	109.29	9.14169	2.83548	0.352674	0.782875	No Tuna
439	Survey_1_2009_19391_174	462	440.753	372.749	114.225	431	354	24	32	32.3803	18.1665	108.691	0.444966	36.2353	434	354	117.979	23.502	1.78242	0.561035	0.809107	No Tuna
440	Survey_1_2009_19391_2	515	416.716	47.801	240.309	368	41	101	16	97.1437	6.74998	173.964	0.112067	101.833	368	43	172.666	10.0115	14.3917	0.0694846	0.661954	No Tuna
441	Survey_1_2009_19391_21	134	221.119	87.3955	74.4264	208	79	27	16	30.2985	5.63111	27.0748	0.303991	29.9666	208	95	25.71	8.37187	5.38055	0.185855	0.632075	No Tuna
442	Survey_1_2009_19391_33	994	130.884	164.801	391.026	82	110	102	117	132.56	9.54738	49.1991	0.0816928	153.264	84	227	49.7636	16.4188	13.8844	0.0720231	0.486659	No Tuna
443	Survey_1_2009_19391_65	1220	699.822	277.418	501.688	656	177	70	209	138.153	11.2437	108.156	0.0609118	219.784	658	177	108.023	23.0685	12.2872	0.0813855	0.319246	No Tuna
444	Survey_1_2009_19391_90	3527	380.764	284.073	1176.24	226	224	320	162	102.195	43.9425	179.023	0.0320351	320.624	226	366	176.424	162	2.32566	0.429985	0.0855258	No Tuna
445	Survey_1_2009_19391_92	188	253.92	236.585	88.1249	240	226	27	21	31.8103	7.52488	37.4553	0.304208	33.0151	240	245	35.1342	10.3511	4.22735	0.236555	0.663139	No Tuna
446	Survey_1_2009_19498_105	119	492.483	327.769	76.2254	484	314	16	27	28.8663	5.24887	119.056	0.25737	30.8869	484	314	119.055	8.35639	5.49953	0.181834	0.619792	No Tuna
447	Survey_1_2009_19498_15	4725	454.351	142.772	792.063	370	112	202	79	158.342	37.994	164.16	0.0946438	211.301	370	129	162.937	46.0254	4.16755	0.239949	0.65285	Tuna
448	Survey_1_2009_19498_64	3650	380.055	284.22	1155.99	226	225	321	161	104.904	44.3007	178.58	0.0343235	321.305	226	385	2.4973	161	2.368	0.422298	0.0880653	No Tuna
449	Survey_1_2009_19499_103	865	459.241	143.503	608.34	407	127	100	36	69.7776	15.7838	168.585	0.029372	102.391	407	139	167.593	24.9476	4.42084	0.226201	0.473973	No Tuna
450	Survey_1_2009_19499_155	133	411.47	152.786	98.4264	391	150	39	8	28.9775	5.84388	0.0778788	0.17252	39.0512	391	153	2.93567	8	4.9586	0.20167	0.592428	No Tuna
451	Survey_1_2009_19499_160	145	451.59	161.81	103.397	441	154	27	12	21.3333	8.65408	171.68	0.170436	27.313	443	155	156.251	12	2.46511	0.405661	0.651685	No Tuna
452	Survey_1_2009_19499_2	304	381.306	55.8914	211.012	334	54	100	4	104.452	3.70567	0.186594	0.0857963	100.005	334	56	179.427	4	28.1871	0.0354772	0.792699	No Tuna
453	Survey_1_2009_19499_251	143	91.7587	235.626	104.953	81	221	20	29	31.6164	5.75882	61.0533	0.163137	34.4093	81	249	54.4623	9.22144	5.49008	0.182147	0.572	No Tuna
454	Survey_1_2009_19499_255	4177	376.552	287.18	1326.14	217	224	327	162	112.577	47.2418	3.89746	0.0298465	327.495	217	379	3.15072	162	2.38299	0.419642	0.0987435	No Tuna
455	Survey_1_2009_19499_277	135	73.8852	277.811	97.2965	67	259	16	35	36.3851	4.72411	70.7427	0.179205	37.6962	69	294	68.1986	7.25712	7.70201	0.129836	0.588235	No Tuna
456	Survey_1_2009_19499_305	561	38.1417	348.609	198.853	32	307	16	79	78.242	9.1292	83.5422	0.178283	80.4114	32	386	79.249	11.7381	8.57052	0.116679	0.694737	No Tuna
457	Survey_1_2009_19499_31	170	382.176	79.9882	110.042	356	78	52	4	50.6426	4.27408	179.92	0.176419	52.0096	356	79	178.898	4	11.8488	0.0843969	0.897098	No Tuna
458	Survey_1_2009_19499_314	325	101.026	352.602	188.309	95	314	14	72	69.5719	5.94785	84.0668	0.115174	72.6911	97	386	82.0928	10.0975	11.697	0.0854921	0.556984	No Tuna
459	Survey_1_2009_19499_333	255	730.72	362.139	155.095	726	331	9	55	55.6733	5.83181	93.1916	0.133215	55.3263	728	331	96.2258	8.52741	9.54648	0.104751	0.618932	No Tuna
460	Survey_1_2009_19499_353	226	670.553	365.243	120.711	666	344	9	42	43.0477	6.68449	92.7175	0.194907	42.2966	669	344	96.789	8.98321	6.43993	0.155281	0.7232	No Tuna
461	Survey_1_2009_19499_98	258	405.589	127.054	242.208	378	121	54	13	38.5016	8.532	1.33425	0.0552652	54.4518	378	130	7.38604	12.8874	4.51262	0.221601	0.478664	No Tuna
462	Survey_1_2009_19500_118	110	39.7273	316.591	86.1838	35	297	9	37	37.342	3.75063	79.2444	0.186102	37.855	35	334	77.7995	4.95037	9.9562	0.10044	0.6875	No Tuna
463	Survey_1_2009_19500_4	8899	158.065	153.59	1939.3	45	38	308	305	242.451	46.7333	44.6358	0.0297345	431.356	45	342	44.4365	88.8775	5.18798	0.192753	0.32834	No Tuna
464	Survey_1_2009_19500_53	307	680.907	211.933	112.61	668	192	26	39	48.5128	8.05734	120.471	0.304224	45.4863	668	193	123.341	9.60913	6.02095	0.166087	0.784163	No Tuna
465	Survey_1_2009_19500_68	3709	383.892	284.364	1147.71	226	224	322	162	105.061	44.9496	179.05	0.0353836	322.684	226	386	3.7314	162	2.33731	0.427842	0.0896348	No Tuna
466	Survey_1_2009_19501_0	135	250.3	59.9815	125.539	226	49	50	22	51.6017	3.33104	22.6152	0.107643	54.626	226	71	23.7495	6.36973	15.4911	0.064553	0.516252	No Tuna
467	Survey_1_2009_19501_114	454	535.804	350.727	186.267	523	313	23	73	72.8653	7.93314	103.271	0.164435	75.6902	524	313	105.322	12.0684	9.18492	0.108874	0.597368	No Tuna
468	Survey_1_2009_19501_121	1155	143.794	365.805	261.664	125	324	36	62	51.1028	28.7771	80.9156	0.211984	66.8506	126	386	68.0394	35.8028	1.77582	0.563122	0.766678	No Tuna
469	Survey_1_2009_19501_125	340	173.159	360.747	141.983	168	330	13	56	56.9227	7.60508	83.7392	0.211942	56.7186	168	386	80.8698	10.6776	7.48483	0.133604	0.679321	No Tuna
470	Survey_1_2009_19501_138	372	82.0215	370.406	142.326	75	345	17	41	36.4892	12.9804	97.0306	0.230773	42.72	79	345	106.314	17	2.81109	0.355733	0.705882	No Tuna
471	Survey_1_2009_19501_148	436	203.768	373.523	142.853	190	352	24	34	31.898	17.4034	64.2564	0.268484	41.0488	190	386	55.9228	22.1868	1.83286	0.545594	0.751077	No Tuna
472	Survey_1_2009_19501_155	163	185.359	376.009	61.9411	180	364	11	22	22.1779	9.35789	91.8371	0.533875	22.8035	183	364	105.255	11	2.36997	0.421947	0.831633	No Tuna
473	Survey_1_2009_19501_160	159	68.2233	378.45	64.8701	61	368	13	18	17.5547	11.5323	92.6942	0.474808	19.8494	61	371	130.914	12.4156	1.52222	0.656935	0.801008	No Tuna
474	Survey_1_2009_19501_18	3057	64.6708	298.314	1145.02	32	101	145	285	156.869	24.8124	69.9886	0.0293006	319.313	32	386	63.1942	55.582	6.32219	0.158173	0.23335	No Tuna
475	Survey_1_2009_19501_25	221	454.672	142.532	142.024	427	134	57	20	58.6777	4.79545	163.681	0.137682	60.0833	427	134	161.565	9.19955	12.2361	0.0817251	0.472222	No Tuna
476	Survey_1_2009_19501_41	3724	350.469	280.005	1163.21	216	224	308	162	117.161	40.4702	18.9538	0.0345864	318.729	216	386	14.9083	124.784	2.89501	0.345422	0.126619	No Tuna
477	Survey_1_2009_19501_79	1322	118.076	343.284	390.676	97	274	42	112	95.7398	17.5812	74.9177	0.108845	117.644	101	386	72.1811	27.628	5.44558	0.183635	0.600091	No Tuna
478	Survey_1_2009_19502_117	560	550.741	331.998	238.894	529	285	36	101	87.4459	8.15378	107.247	0.123306	105.948	532	285	107.58	14.8685	10.7246	0.0932437	0.450342	No Tuna
479	Survey_1_2009_19502_120	482	219.598	328.927	253.037	206	289	33	97	76.2974	8.04355	71.3811	0.0945998	102.142	206	386	71.7424	14.8629	9.48554	0.105424	0.450889	No Tuna
480	Survey_1_2009_19502_17	626	446.168	162.267	249.279	395	149	98	31	94.8404	8.4041	164.798	0.126594	101.139	395	151	165.689	13.4012	11.285	0.0886131	0.586142	No Tuna
481	Survey_1_2009_19502_51	433	434.01	217.181	244.735	392	203	83	34	78.1896	7.05097	162.627	0.0908459	87.9204	392	204	160.741	15.0634	11.0892	0.0901778	0.411206	No Tuna
482	Survey_1_2009_19502_73	3482	386.915	284.03	1198.58	226	224	322	162	101.062	43.8682	179.738	0.0304582	322.448	226	363	176.978	162	2.30377	0.434072	0.0845074	No Tuna
483	Survey_1_2009_19502_80	422	270.303	251.827	163.865	246	231	50	43	64.1964	8.36974	40.3396	0.197492	64.0312	246	273	38.6598	12.2567	7.67006	0.130377	0.629851	No Tuna
484	Survey_1_2009_19503_0	109	278.995	50.0596	71.598	265	44	29	11	29.5895	4.69028	17.1553	0.267199	30.6757	265	54	19.0256	6.0252	6.30869	0.158511	0.741497	No Tuna
485	Survey_1_2009_19503_104	123	732.533	353.11	136.083	729	325	6	61	51.6439	3.03247	94.6964	0.0834652	61.2046	730	325	94.6859	4.91807	17.0303	0.0587188	0.538293	No Tuna
486	Survey_1_2009_19503_105	397	53.6385	357.107	155.054	47	326	14	60	65.0391	7.77188	83.8639	0.207508	60.6712	48	386	81.4692	10.5522	8.36852	0.119495	0.727773	No Tuna
487	Survey_1_2009_19503_118	156	156.564	371.699	72.8701	153	356	8	30	31.1572	6.37494	86.8311	0.369178	30.2655	154	386	82.4054	7.62093	4.88745	0.204606	0.8	No Tuna
488	Survey_1_2009_19503_52	220	708.127	254.241	237.522	687	208	39	96	77.8202	3.59948	111.971	0.0490033	103.247	688	208	111.595	7.37977	21.6198	0.0462538	0.365752	No Tuna
489	Survey_1_2009_19503_57	3408	382.999	283.523	1156.2	225	223	320	163	100.845	43.0283	0.301183	0.0320367	320.564	225	367	176.602	163	2.3437	0.426676	0.0826783	No Tuna
490	Survey_1_2009_19503_90	510	37.9353	341.576	207.983	32	293	15	93	92.9715	6.98443	83.3641	0.148158	93.771	32	386	82.6476	9.75527	13.3113	0.0751244	0.668414	No Tuna
491	Survey_1_2009_19504_17	3350	381.104	283.421	1118.25	226	224	319	162	99.5699	42.8378	179.602	0.0336646	319.758	226	386	3.94519	162	2.32435	0.430228	0.0813699	No Tuna
492	Survey_1_2009_19504_36	517	713.927	301.049	223.865	699	260	26	84	85.571	7.69262	104.166	0.129637	86.8332	700	260	104.676	11.2671	11.1238	0.0898975	0.59323	No Tuna
493	Survey_1_2009_19504_51	371	46.4003	355.57	135.113	42	325	11	61	65.9836	7.15893	85.2422	0.255383	61.5224	42	386	82.5284	8.95857	9.21695	0.108496	0.77131	No Tuna
494	Survey_1_2009_19504_57	208	724.798	368.317	82.3848	720	350	8	36	39.6151	6.68518	91.8524	0.385105	36.4966	722	350	99.4623	7.91076	5.9258	0.168754	0.833667	No Tuna
495	Survey_1_2009_19505_111	4888	391.377	295.068	1238.18	216	224	335	162	123.17	50.5286	179.816	0.0400659	335.789	216	383	3.92758	162	2.43762	0.410236	0.114182	No Tuna
496	Survey_1_2009_19505_141	1536	697.517	325.921	318.492	676	260	36	126	134.946	14.4924	101.454	0.190284	129.294	683	260	102.961	20.9829	9.31153	0.107394	0.682515	No Tuna
497	Survey_1_2009_19505_146	409	441.938	274.131	137.723	422	262	41	28	41.104	12.6692	148.011	0.27097	46.0652	422	267	152.879	16.1164	3.2444	0.308223	0.734291	No Tuna
498	Survey_1_2009_19505_176	593	42.7496	341.448	238.995	36	290	16	96	93.9433	8.03709	82.9819	0.130463	97.1648	36	386	81.1193	12.0876	11.6887	0.0855525	0.60203	No Tuna
499	Survey_1_2009_19505_19	4684	95.7161	268.142	986.698	47	128	152	258	207.947	28.6796	63.7025	0.0604587	298.077	48	386	59.5637	60.2418	7.2507	0.137918	0.366367	No Tuna
500	Survey_1_2009_19505_196	168	622.56	325.369	92.0833	616	307	12	37	39.0154	5.48256	103.427	0.248976	38.3275	617	307	105.124	7.65694	7.11627	0.140523	0.713376	No Tuna
501	Survey_1_2009_19505_200	947	115.629	351.428	215.723	106	310	21	76	79.2572	15.2132	83.0059	0.255722	77.4661	106	386	78.8351	17.6877	5.20975	0.191948	0.808365	No Tuna
502	Survey_1_2009_19505_211	598	96.4565	353.886	170.225	90	319	15	67	70.6086	10.7834	83.7193	0.259336	68.6586	90	386	77.3807	12.9288	6.54792	0.15272	0.814714	No Tuna
503	Survey_1_2009_19505_212	379	717.574	354.273	166.468	712	319	11	67	70.5816	6.83688	94.4355	0.171865	67.7422	712	319	98.4889	10.0341	10.3237	0.096865	0.670203	No Tuna
504	Survey_1_2009_19505_243	196	140.128	367.546	96.7696	136	345	9	41	43.0443	5.79764	84.5262	0.26302	41.4367	136	386	81.6743	7.19735	7.42445	0.13469	0.749522	No Tuna
505	Survey_1_2009_19505_267	188	529.399	370.218	85.2548	524	353	10	33	34.7464	6.88903	96.523	0.325035	33.9559	526	353	103.627	8.89801	5.04373	0.198266	0.741617	No Tuna
506	Survey_1_2009_19505_269	191	619.704	370.097	78.2843	616	354	8	32	34.6047	7.02762	92.6849	0.391646	32.5576	617	354	100.62	8	4.9241	0.203083	0.843267	No Tuna
507	Survey_1_2009_19505_271	105	164.814	369.681	70.2843	162	356	6	30	31.6744	4.22077	87.921	0.267106	30.2655	163	386	82.4054	6	7.50441	0.133255	0.736842	No Tuna
508	Survey_1_2009_19505_35	5567	440.686	181.489	750.021	345	151	195	77	166.921	42.464	164.098	0.124361	204.318	345	164	162.629	50.6442	3.93088	0.254396	0.717027	Tuna
509	Survey_1_2009_19506_15	476	444.964	171.309	276.291	410	159	62	25	53.9974	11.2239	161.959	0.0783578	64.846	410	161	160.168	14.0367	4.81092	0.20786	0.613798	No Tuna
510	Survey_1_2009_19506_55	3595	381.683	285.662	1181.41	225	224	321	162	103.879	44.0638	179.405	0.0323675	321.305	225	369	177.503	162	2.35746	0.424185	0.0869019	No Tuna
511	Survey_1_2009_19507_117	332	87.9036	226.021	142.167	74	201	28	49	56.0419	7.54285	61.7369	0.206421	54.5619	75	250	63.9046	11.7321	7.4298	0.134593	0.649706	No Tuna
512	Survey_1_2009_19507_134	3884	373.959	286.834	1202.72	218	223	327	163	105.541	46.8564	4.52197	0.033741	327.153	218	383	1.75162	163	2.25244	0.443964	0.093417	No Tuna
513	Survey_1_2009_19507_187	347	37.6931	355.318	144.184	32	324	12	62	64.2357	6.87802	84.8859	0.209752	62.9682	33	386	79.9393	9.25251	9.33928	0.107075	0.68781	No Tuna
514	Survey_1_2009_19507_2	2642	238.755	96.4285	869.318	104	44	327	147	155.69	21.6065	23.6337	0.0439325	355.317	104	189	23.0292	56.3757	7.2057	0.138779	0.189391	No Tuna
515	Survey_1_2009_19507_206	112	123.857	375.562	60.2843	120	363	7	23	23.9063	5.96507	91.9071	0.387275	23.5372	121	386	77.7352	6.77368	4.00772	0.249518	0.808664	No Tuna
516	Survey_1_2009_19507_22	1037	307.718	84.7748	374.676	236	70	151	41	123.631	10.6798	14.0829	0.0928275	155.708	236	109	14.1255	17.5098	11.5762	0.0863845	0.525729	No Tuna
517	Survey_1_2009_19507_64	784	345.809	129.096	319.037	283	120	130	26	110.911	9.00017	8.7662	0.0967932	131.529	283	143	8.74616	14.8113	12.3232	0.0811475	0.494481	No Tuna
518	Survey_1_2009_19507_92	1540	409.119	184.519	416.475	343	174	119	26	105.083	18.6594	172.592	0.111571	120.208	343	177	171.87	24.108	5.63163	0.177569	0.690738	Tuna
519	Survey_1_2009_19508_0	2529	253.038	91.5119	1026.05	118	37	391	134	138.805	23.1982	18.4139	0.0301874	404.148	119	168	15.2054	72.6669	5.98345	0.167128	0.119163	No Tuna
520	Survey_1_2009_19508_10	589	283.571	86.9041	272.392	234	71	106	37	95.0923	7.88642	18.755	0.0997555	111.629	234	106	18.2726	13.5579	12.0577	0.0829344	0.563636	No Tuna
521	Survey_1_2009_19508_119	365	97.7548	195.289	161.622	80	169	35	53	61.5468	7.55088	56.1814	0.17559	61.5873	81	222	57.6002	11.3956	8.15094	0.122685	0.63867	No Tuna
522	Survey_1_2009_19508_170	4952	356.2	282.949	1232.18	218	220	326	166	120.108	52.4952	6.9712	0.0409868	326.497	218	365	176.84	166	2.28797	0.437068	0.1153	No Tuna
523	Survey_1_2009_19508_178	449	62.9187	263.674	215.38	47	225	32	87	85.8467	6.65937	70.3264	0.121632	91.0934	47	312	72.7585	11.2327	12.8911	0.0775728	0.573436	No Tuna
524	Survey_1_2009_19508_19	1357	653.505	183.303	608.891	545	79	174	208	130.454	13.2444	128.493	0.0459949	268.496	545	80	129.56	32.2134	9.84977	0.101525	0.215619	No Tuna
525	Survey_1_2009_19508_2	104	528.346	71.4038	83.4975	510	63	34	16	35.5541	3.72438	155.878	0.187455	37.1618	510	64	156.194	6.71328	9.5463	0.104753	0.543081	No Tuna
526	Survey_1_2009_19508_223	229	41.631	355.404	154.426	36	316	12	70	70.3182	4.14646	83.6743	0.120671	70.5762	37	386	82.6736	6.48977	16.9586	0.0589671	0.592497	No Tuna
527	Survey_1_2009_19508_233	392	728.196	357.207	153.154	723	322	11	64	65.5138	7.61839	94.2891	0.210009	64.6297	725	322	98.0047	9.30981	8.59943	0.116287	0.77855	No Tuna
528	Survey_1_2009_19508_38	221	326.346	110.64	181.238	290	102	69	20	66.5763	4.22652	12.5373	0.0845484	71.0634	290	121	13.8407	8.02242	15.7521	0.0634837	0.433759	No Tuna
529	Survey_1_2009_19508_62	883	341.452	134.018	250.794	297	121	90	29	96.1663	11.6909	10.3885	0.176415	92.4175	297	146	13.134	15.6256	8.22574	0.12157	0.66491	No Tuna
530	Survey_1_2009_19508_95	5691	399.79	185.09	950.171	321	148	171	70	149.88	48.3453	163.827	0.0792128	180.569	321	159	161.264	62.7472	3.10021	0.322559	0.710088	Tuna
531	Survey_1_2009_19509_32	3507	373.599	284.519	1124.11	225	224	319	162	101.931	43.8066	1.42662	0.034876	319.565	225	367	176.591	162	2.32684	0.429767	0.0855116	No Tuna
532	Survey_1_2009_19509_79	248	639.214	366.629	104.912	634	346	10	40	42.9738	7.34781	94.583	0.283148	40.7922	635	346	101.31	8.94352	5.84853	0.170983	0.779874	No Tuna
533	Survey_1_2009_19510_116	362	74.4972	352.03	173.681	68	314	15	72	73.7069	6.25332	83.1969	0.150804	72.8354	70	386	81.3136	9.75082	11.7868	0.0848403	0.617221	No Tuna
534	Survey_1_2009_19510_133	277	41.6011	365.175	110.669	36	341	10	45	47.1844	7.47466	87.9626	0.284209	45.7056	38	386	79.9194	10	6.31258	0.158414	0.745626	No Tuna
535	Survey_1_2009_19510_146	110	338.309	359.918	48.1838	332	352	12	16	16.8697	8.30223	61.2052	0.595389	17.2047	333	367	54.4623	9.88326	2.03195	0.492138	0.82397	No Tuna
536	Survey_1_2009_19510_18	472	178.508	140.591	194.978	151	116	58	50	77.3512	7.76936	40.4496	0.156021	75.2861	151	165	39.6107	12.5541	9.95593	0.100443	0.59	No Tuna
537	Survey_1_2009_19510_30	314	319.016	132.608	142.711	288	124	61	18	64.0594	6.24104	14.5925	0.193743	62.5859	288	140	12.926	7.99646	10.2642	0.0974257	0.750299	No Tuna
538	Survey_1_2009_19510_68	280	344.443	175.979	163.338	311	169	65	16	66.6433	5.34948	10.518	0.131884	66.2873	311	183	11.3099	8.22576	12.4579	0.0802705	0.602151	No Tuna
539	Survey_1_2009_19510_82	3760	371.86	289.756	1206.58	216	224	329	162	104.223	45.9342	4.70232	0.0324553	329.439	216	386	2.95794	162	2.26895	0.440732	0.0899984	No Tuna
540	Survey_1_2009_19510_99	677	692.151	334.524	298.877	673	272	29	114	102.197	8.43451	100.36	0.0952386	116.709	676	272	102.369	15.3714	12.1166	0.0825317	0.465612	No Tuna
541	Survey_1_2009_19511_0	126494	376.989	203.432	3960.19	32	32	703	354	590.877	272.573	1.04491	0.101356	703.598	32	357	177.638	354	2.16777	0.461303	0.643464	No Tuna
542	Survey_1_2009_19511_142	204	204.828	286.887	93.5391	196	275	19	25	22.7048	11.4399	57.3277	0.292991	27.7849	201	300	59.7436	13.1322	1.9847	0.503855	0.755556	No Tuna
543	Survey_1_2009_19511_210	299	569.095	361.724	122.912	563	335	11	51	54.3436	7.0054	97.0443	0.248711	52.1728	563	335	102.171	8.88014	7.75739	0.128909	0.78996	No Tuna
544	Survey_1_2009_19511_46	1107	549.752	267.497	435.026	498	210	87	121	106.217	13.2698	124.838	0.0735066	147.054	499	211	125.311	25.095	8.00436	0.124932	0.414374	No Tuna
545	Survey_1_2009_19511_75	5074	343.518	292.511	1304.89	214	224	331	162	125.573	51.4473	5.69923	0.0374467	331.798	214	386	3.97489	162	2.44082	0.409699	0.117633	No Tuna
546	Survey_1_2009_19512_0	10940	148.212	198.602	3346.02	32	32	473	354	239.346	58.1972	44.5512	0.0122792	578.462	32	386	35.1462	163.043	4.11267	0.243151	0.161536	No Tuna
547	Survey_1_2009_19512_143	4230	244.823	216.018	1365.68	141	146	263	204	162.323	33.1796	38.9034	0.0285004	324.607	141	346	36.4816	75.3784	4.89224	0.204405	0.24477	No Tuna
548	Survey_1_2009_19512_177	1788	677.689	262.884	588.139	622	166	88	220	152.353	14.9426	111.395	0.0649557	236.212	624	166	111.351	30.7305	10.1958	0.0980792	0.335523	No Tuna
549	Survey_1_2009_19512_234	8813	404.612	295.036	1501.82	221	223	324	163	163.688	68.5516	176.116	0.0491016	324.222	221	384	2.1211	163	2.3878	0.418795	0.210616	No Tuna
550	Survey_1_2009_19512_251	446	123.971	285.998	263.706	105	239	42	98	95.4266	5.9508	69.3557	0.0805946	106.231	105	337	67.2972	10.8926	16.0359	0.0623599	0.453482	No Tuna
551	Survey_1_2009_19512_264	131	372.935	247.004	60.8701	360	244	27	7	25.72	6.485	3.86762	0.444297	27.1662	360	249	6.34019	7	3.96608	0.252138	0.859016	No Tuna
552	Survey_1_2009_19512_329	272	688.401	311.89	138.711	680	283	16	58	58.2843	5.94193	103.435	0.177647	59.6657	681	283	103.57	8.46295	9.80897	0.101947	0.681704	No Tuna
553	Survey_1_2009_19512_346	287	728.225	328.019	143.497	721	297	14	63	67.6084	5.40495	99.2896	0.175147	63.7887	723	297	99.0193	7.08905	12.5086	0.0799449	0.715711	No Tuna
554	Survey_1_2009_19512_404	130	647.208	375.869	63.6985	641	363	10	23	23.7535	6.96827	85.2047	0.40262	23.7697	641	385	67.751	9.76296	3.40881	0.293357	0.726257	No Tuna
555	Survey_1_2009_19512_6	532	447.393	68.5827	266.451	391	57	106	25	95.1663	7.11769	169.027	0.0941646	107.87	391	61	169.315	11.4761	13.3704	0.0747921	0.537917	No Tuna
556	Survey_1_2009_19512_69	731	306.165	113.912	366.818	265	98	101	37	76.5705	12.1553	18.5542	0.0682693	103.16	265	120	11.7456	18.7095	6.29934	0.158747	0.506759	No Tuna
557	Survey_1_2009_19512_80	344	571.381	122.16	189.078	536	101	69	46	78.7967	5.55854	144.443	0.120916	81.3019	536	102	148.069	9.15474	14.1758	0.0705428	0.547335	No Tuna
558	Survey_1_2009_19513_112	210	424.171	294.748	88.8112	407	286	33	18	35.5504	7.52115	154.708	0.334575	35.7771	408	287	153.435	10.7419	4.72673	0.211563	0.715503	No Tuna
559	Survey_1_2009_19513_135	432	55.5741	353.85	162.569	49	318	14	68	73.8848	7.44455	83.8688	0.20541	69.0507	49	386	79.992	9.39386	9.92468	0.100759	0.743546	No Tuna
560	Survey_1_2009_19513_150	125	586.148	372.436	64.8701	583	358	6	28	29.805	5.33988	92.4502	0.373277	28.1603	585	358	96.1155	6	5.58158	0.179161	0.830565	No Tuna
561	Survey_1_2009_19513_16	1469	690.262	274.548	531.428	639	173	81	213	139.395	13.418	109.721	0.0653645	226.833	640	173	110.113	27.7626	10.3887	0.0962588	0.312088	No Tuna
562	Survey_1_2009_19513_35	8978	401.244	252.029	1512.21	221	200	324	186	147.124	77.6974	3.05852	0.0493362	324.187	221	375	178.056	186	1.89355	0.528108	0.191721	Tuna
563	Survey_1_2009_19513_6	313	343.679	165.692	155.296	313	159	63	16	67.1255	5.937	10.6165	0.163091	64.3273	313	173	11.6593	9.03451	11.3063	0.0884462	0.624128	No Tuna
564	Survey_1_2009_19514_1	2094	431.065	70.3028	830.08	263	48	337	83	138.91	19.1934	171.224	0.0381897	342.126	263	72	170.07	53.5325	7.23741	0.138171	0.165625	No Tuna
565	Survey_1_2009_19514_116	3812	380.589	282.282	1216.14	224	224	322	162	105.126	46.1693	1.74824	0.0323891	322.304	224	372	177.51	162	2.27697	0.439181	0.0919929	No Tuna
566	Survey_1_2009_19514_154	882	162.639	324.098	331.12	148	257	42	129	108.161	10.3827	74.4343	0.10109	134.766	148	386	73.1786	18.8244	10.4174	0.0959932	0.446695	No Tuna
567	Survey_1_2009_19514_155	725	709.02	318.601	308.652	690	257	35	129	120.029	7.69064	102.014	0.0956335	133.405	690	257	104.765	13.7836	15.6071	0.0640732	0.472467	No Tuna
568	Survey_1_2009_19514_26	2528	101.713	245.857	860.029	46	97	170	289	155.34	20.7206	62.424	0.0429498	334.283	46	386	59.8299	52.5954	7.49689	0.133389	0.193977	No Tuna
569	Survey_1_2009_19514_40	820	653.838	193.461	370.5	601	132	91	121	118.727	8.79375	126.317	0.0750669	149.03	601	132	125.716	17.5237	13.5013	0.0740669	0.400586	No Tuna
570	Survey_1_2009_19514_44	409	354.615	156.035	267.723	299	150	117	18	83.1293	6.26439	6.95684	0.0717071	118.089	299	167	7.78702	12.0482	13.2701	0.0753572	0.38153	No Tuna
571	Survey_1_2009_19514_57	1651	572.189	267.134	693.034	480	171	143	215	119.817	17.5445	122.14	0.0431965	255.18	483	172	123.005	44.1728	6.82932	0.146428	0.198664	No Tuna
572	Survey_1_2009_19514_82	165	232.518	209.142	123.823	219	197	29	26	34.6557	6.06204	41.2084	0.135235	37.6431	219	221	39.6107	10.294	5.71685	0.174922	0.540098	No Tuna
573	Survey_1_2009_19514_98	416	416.421	221.248	155.782	383	214	64	16	66.0546	8.01863	169.322	0.215412	65.5134	383	214	167.661	10.5798	8.23765	0.121394	0.736283	No Tuna
574	Survey_1_2009_19515_1	187	341.163	66.2594	102.326	320	62	43	9	45.1296	5.27582	7.99182	0.22443	43.566	320	70	9.24611	7.3067	8.55405	0.116904	0.716475	No Tuna
575	Survey_1_2009_19515_37	3678	386.571	283.79	1161.33	226	224	319	162	105.061	44.5739	178.67	0.03427	319.39	228	347	172.986	162	2.35701	0.424267	0.0891409	No Tuna
576	Survey_1_2009_19516_139	139	643.291	369.291	87.2548	640	352	7	33	33.9951	5.20605	94.2183	0.229428	33.541	641	352	100.305	7	6.52992	0.153141	0.689826	No Tuna
577	Survey_1_2009_19516_17	694	313.952	166.478	294.149	264	151	105	40	91.5483	9.65205	18.3463	0.100794	110.368	264	187	17.9424	21.0372	9.48485	0.105431	0.425245	No Tuna
578	Survey_1_2009_19516_35	2894	347.675	191.483	650.784	278	168	132	48	93.3445	39.4748	1.19174	0.0858687	132.242	278	197	176.532	44.7709	2.36466	0.422893	0.643111	No Tuna
579	Survey_1_2009_19516_6	1828	294.661	148.123	390.357	234	126	117	48	109.483	21.2588	18.2942	0.150751	122.711	234	173	17.549	25.2623	5.15001	0.194174	0.736651	No Tuna
580	Survey_1_2009_19516_78	6363	391.73	264.049	1413.66	224	210	322	176	127.162	63.7108	1.66359	0.0400113	322.155	224	372	178.221	176	1.99593	0.501019	0.148253	Tuna
581	Survey_1_2009_19517_26	659	317.967	181.618	295.806	272	167	95	34	88.4133	9.49026	17.4981	0.0946414	99.6243	272	199	17.5256	15.6251	9.31621	0.10734	0.514844	No Tuna
582	Survey_1_2009_19517_4	588	296.724	155.505	261.463	251	135	93	43	94.1029	7.95581	21.5718	0.108085	100.09	251	178	21.6951	12.94	11.8282	0.0845437	0.556028	No Tuna
583	Survey_1_2009_19517_45	307	340.295	194.168	149.681	310	187	61	18	57.7543	6.76806	13.2153	0.172192	62.5859	310	203	12.926	9.13913	8.53337	0.117187	0.643606	No Tuna
584	Survey_1_2009_19517_68	5433	398.589	271.465	1434.59	226	217	319	169	120.875	57.2286	179.691	0.0331738	320.145	227	349	173.363	169	2.11215	0.473452	0.12978	Tuna
585	Survey_1_2009_19518_100	138	438.457	358.913	69.4975	431	349	16	20	19.9854	8.79177	119.118	0.359047	21.1896	435	349	109.29	11.7707	2.2732	0.439909	0.716883	No Tuna
586	Survey_1_2009_19518_32	5988	395.18	270.514	1486.51	225	222	320	164	129.694	58.7856	2.89004	0.034053	320.4	225	368	177.138	164	2.20622	0.453263	0.144472	Tuna
587	Survey_1_2009_19519_23	3223	358.961	276.466	1047.33	222	224	311	162	105.969	38.7249	11.573	0.0369239	321.125	222	384	14.4257	129.806	2.73646	0.365435	0.103436	No Tuna
588	Survey_1_2009_19519_55	235	538.721	360.789	143.196	529	330	15	56	53.9313	5.54801	99.4092	0.144018	57.4891	531	330	103.069	9.7934	9.72084	0.102872	0.516484	No Tuna
589	Survey_1_2009_19520_15	3498	384.218	283.959	1230.22	226	223	320	163	102.511	43.4471	179.225	0.0290445	320.351	226	368	177.316	163	2.35943	0.423831	0.0843125	No Tuna
590	Survey_1_2009_19521_34	3630	388.94	283.206	1178.38	226	222	318	164	103.33	44.7291	178.309	0.0328508	319.269	227	348	173.164	164	2.31013	0.432877	0.0876526	No Tuna
591	Survey_1_2009_19521_73	251	694.464	365.066	98.7696	689	344	10	42	44.6036	7.16497	94.1862	0.323324	42.4264	692	344	98.1301	8.80363	6.22523	0.160637	0.772308	No Tuna
592	Survey_1_2009_19521_9	878	280.097	185.155	330.86	241	167	86	48	62.938	17.762	26.806	0.10079	96.2549	243	215	29.2281	28.2749	3.5434	0.282214	0.495066	No Tuna
593	Survey_1_2009_19522_24	204	342.882	222.441	95.0122	323	216	40	14	43.2943	5.99942	15.7484	0.283976	42.3792	323	230	19.29	8.01472	7.21641	0.138573	0.752768	No Tuna
594	Survey_1_2009_19522_27	8598	390.246	272.351	1716.8	227	224	318	162	157.222	69.6296	177.946	0.0366578	320.262	227	348	173.186	162	2.25798	0.442874	0.208606	Tuna
595	Survey_1_2009_19523_13	3389	378.047	284.276	1158.92	226	224	318	162	99.9504	43.1715	178.412	0.0317082	319.514	226	386	7.19174	162	2.31519	0.43193	0.0822234	No Tuna
596	Survey_1_2009_19523_22	142	393.239	251.648	69.3553	379	248	28	8	27.5706	6.5577	0.0599116	0.37097	28.0713	379	253	4.08562	7.86153	4.20432	0.237851	0.761394	No Tuna
597	Survey_1_2009_19523_33	477	401.917	264.267	141.196	375	257	50	18	53.9706	11.2531	173.854	0.300666	51.4198	375	258	166.504	15.5498	4.79608	0.208504	0.739535	No Tuna
598	Survey_1_2009_19523_35	703	714.991	329.712	274.208	700	270	25	116	110.736	8.08308	99.6679	0.117491	118.258	701	270	101.215	12.9713	13.6997	0.0729942	0.572476	No Tuna
599	Survey_1_2009_19524_15	2772	344.997	271.181	991.585	225	223	288	163	103.901	33.969	18.9965	0.0354277	304.541	225	386	18.9704	116.992	3.0587	0.326936	0.108203	No Tuna
600	Survey_1_2009_19524_56	380	538.666	359.808	147.296	528	327	19	59	59.528	8.12779	101.17	0.220094	60.8769	530	327	104.265	11.5133	7.32401	0.136537	0.658009	No Tuna
601	Survey_1_2009_19525_25	204	302.99	209.48	143.581	281	198	45	25	48.486	5.35702	26.2511	0.124351	50.0899	281	222	26.0535	8.93917	9.05093	0.110486	0.556617	No Tuna
602	Survey_1_2009_19525_49	3807	385.989	284.84	1185.69	226	224	321	162	106.842	45.3682	177.817	0.0340289	322.134	226	386	4.80795	162	2.355	0.424629	0.0918511	No Tuna
603	Survey_1_2009_19525_65	4447	394.188	281.929	651.335	313	254	166	96	121.765	46.5003	171.273	0.131725	169.446	313	306	168.425	78.3526	2.61858	0.381887	0.434108	Tuna
604	Survey_1_2009_19526_18	4558	382.87	273.133	704.607	326	240	126	64	115.522	50.2366	168.711	0.115369	130.602	328	249	161.704	60.8421	2.29955	0.434867	0.73215	Tuna
605	Survey_1_2009_19526_7	3797	374.635	284.535	1146.5	222	223	321	163	105.697	45.7391	1.22268	0.0362999	322.591	222	383	5.69292	163	2.31087	0.432738	0.0918748	No Tuna
606	Survey_1_2009_19526_86	116	610.379	376.371	56.7696	606	367	9	19	20.5189	7.19802	94.1101	0.452311	19.9249	607	367	107.526	9	2.85064	0.350799	0.77592	No Tuna
607	Survey_1_2009_19527_16	3656	383.929	282.244	1175.31	226	224	323	162	103.867	44.8167	178.827	0.0332593	323.303	226	386	2.48185	162	2.31759	0.431482	0.0885123	No Tuna
608	Survey_1_2009_19528_16	3573	383.789	283.649	1196.86	224	224	321	162	102.276	44.4806	179.389	0.0313439	321.624	226	345	172.676	162	2.29934	0.434908	0.0863993	No Tuna
609	Survey_1_2009_19529_103	259	103.469	362.041	128.225	98	335	12	51	50.6658	6.50871	85.3229	0.197953	51.4782	100	386	82.1847	9.92307	7.78432	0.128463	0.621849	No Tuna
610	Survey_1_2009_19529_108	149	463.815	353.319	82.2254	456	340	15	26	26.4035	7.18512	114.98	0.276939	28.6356	457	340	114.775	10.928	3.67475	0.272127	0.643629	No Tuna
611	Survey_1_2009_19529_125	168	667.065	372.321	81.9411	663	356	8	30	31.9652	6.69179	91.752	0.314424	30.5941	665	356	101.31	7.80193	4.77678	0.209346	0.781395	No Tuna
612	Survey_1_2009_19529_130	143	424.948	377.087	52.6274	419	367	12	19	20.8689	8.72463	102.778	0.648816	21.0238	422	367	115.346	9.36962	2.39195	0.418069	0.853731	No Tuna
613	Survey_1_2009_19529_18	3720	381.522	284.502	1163.02	224	224	320	162	104.981	45.1174	0.591977	0.0345602	320.4	224	370	177.138	162	2.32683	0.42977	0.0900901	No Tuna
614	Survey_1_2009_19529_36	3149	389.748	291.175	526.683	314	270	142	46	108.832	36.8406	178.084	0.142654	142.032	314	306	178.79	44.5239	2.95413	0.338509	0.67903	Tuna
615	Survey_1_2009_19529_51	218	658.404	314.179	114.368	651	294	15	42	45.0423	6.16234	104.482	0.209441	43.6807	652	294	105.945	7.78062	7.30929	0.136812	0.718287	No Tuna
616	Survey_1_2009_19530_48	3590	382.935	282.223	1192.62	226	223	319	163	104.074	43.92	179.936	0.0317175	319.401	226	369	177.129	163	2.36963	0.422007	0.0867338	No Tuna
617	Survey_1_2009_19530_71	2975	394.98	294.491	450.6	343	272	108	55	93.2079	40.6391	174.154	0.184126	108.227	343	298	176.292	49.1605	2.29355	0.436005	0.685879	Tuna
618	Survey_1_2009_19531_10	2682	361.803	280.283	1025.44	226	226	309	160	97.3057	35.0938	6.94144	0.0320513	313.18	226	386	9.37209	140.88	2.77273	0.360655	0.0788302	No Tuna
619	Survey_1_2009_19531_20	259	328.102	252.114	139.238	307	242	43	22	41.2287	7.99854	23.7916	0.167879	45.8803	307	261	20.4099	14.7778	5.15452	0.194004	0.541275	No Tuna
620	Survey_1_2009_19531_61	418	387.153	295.435	109.397	365	288	41	16	39.8787	13.3458	176.22	0.43891	41.1096	365	295	4.18492	15.543	2.9881	0.334661	0.822835	Tuna
621	Survey_1_2009_19531_8	514	294.887	234.848	190.492	266	218	56	36	55.9792	11.6909	32.3055	0.177999	62.1772	266	252	27.8015	16.4717	4.78828	0.208843	0.666667	No Tuna
622	Survey_1_2009_19531_80	159	539.689	370.028	88.0416	535	348	10	38	39.5207	5.12251	96.8147	0.257769	39.0512	536	348	103.325	7.06052	7.71509	0.129616	0.755344	No Tuna
623	Survey_1_2009_19532_16	312	104.619	260.109	218.392	87	224	40	72	72.9705	5.44399	65.1483	0.0822037	78.7909	89	296	66.0375	13.4596	13.4039	0.0746053	0.362369	No Tuna
624	Survey_1_2009_19532_17	3765	389.637	285.362	1147.27	225	224	321	162	105.617	45.388	178.885	0.0359457	321.305	225	368	177.503	162	2.32698	0.429742	0.0909442	No Tuna
625	Survey_1_2009_19532_45	217	329.869	267.233	109.782	311	257	39	21	41.5964	6.64223	24.7901	0.226261	42.9535	311	278	24.7751	10.432	6.26242	0.159683	0.623563	No Tuna
626	Survey_1_2009_19532_81	385	274.035	332.209	164.794	260	305	31	56	58.7839	8.33898	64.6391	0.178151	61.7414	263	361	65.0952	13.7536	7.04929	0.141858	0.60487	No Tuna
627	Survey_1_2009_19532_93	245	691.398	357.61	132.083	687	329	8	57	57.2414	5.44962	93.9399	0.176474	57.4282	688	329	97.0013	7.73996	10.5038	0.0952041	0.68917	No Tuna
628	Survey_1_2009_19533_104	150	82.7133	373.513	65.1127	79	360	8	26	27.2769	7.00175	86.9443	0.4446	26.4764	80	386	79.1145	7.9367	3.89572	0.256692	0.828729	No Tuna
629	Survey_1_2009_19533_31	3722	386.943	284.851	1137.17	226	223	320	163	105.419	44.954	178.935	0.0361692	320.451	226	386	3.04098	163	2.34504	0.426433	0.0901538	No Tuna
630	Survey_1_2009_19533_57	838	386.418	300.626	239.22	351	287	66	27	54.256	19.6656	3.54273	0.184017	66.2722	351	309	5.19443	26.7372	2.75893	0.362459	0.678543	Tuna
631	Survey_1_2009_19533_63	573	683.254	340.465	236.409	670	289	22	97	94.8852	7.68894	99.359	0.128836	99.0404	671	289	101.65	11.8216	12.3405	0.0810341	0.5838	No Tuna
632	Survey_1_2009_19534_25	3579	376.995	282.753	1124.94	225	224	320	162	103.325	44.1028	1.56204	0.0355396	320.077	225	379	178.747	162	2.34282	0.426836	0.0870358	No Tuna
633	Survey_1_2009_19535_34	734	700.135	308.049	438.375	669	221	46	165	110.144	8.48488	104.341	0.0479971	171.026	670	221	105.255	19.0126	12.9812	0.0770345	0.305579	No Tuna
634	Survey_1_2009_19535_37	3560	381.068	282.142	1191.35	226	224	319	162	103.345	43.8603	0.220032	0.0315197	319.226	226	386	2.15431	162	2.35623	0.424407	0.0861735	No Tuna
635	Survey_1_2009_19535_39	263	246.766	246.447	197.907	226	225	47	44	58.4534	5.7287	44.0084	0.084381	63.7024	226	268	42.4552	10.6066	10.2036	0.0980045	0.489758	No Tuna
636	Survey_1_2009_19535_85	156	64.7821	308.455	129.196	57	287	14	48	47.0979	4.21728	77.5414	0.117446	49.7293	57	335	74.8459	6.63912	11.1678	0.0895428	0.543554	No Tuna
637	Survey_1_2009_19535_91	1345	376.471	304.722	386.902	336	289	77	33	63.7302	26.8712	2.58599	0.11291	77.7817	336	309	8.1301	33	2.37169	0.42164	0.713717	No Tuna
638	Survey_1_2009_19536_104	2743	370.889	312.144	426.257	321	290	110	45	89.6276	38.9667	7.9258	0.189711	111.306	321	334	8.7853	45	2.30011	0.434762	0.757944	Tuna
639	Survey_1_2009_19536_30	901	249.46	251.401	287.002	214	213	73	78	94.8549	12.0941	45.4927	0.137456	104.738	214	290	47.3215	20.3383	7.84304	0.127502	0.598472	No Tuna
640	Survey_1_2009_19536_37	3551	381.232	282.194	1190.76	226	224	319	162	103.908	43.5124	1.547	0.0314709	319.226	226	386	2.15431	160.79	2.38801	0.418759	0.0872996	No Tuna
641	Survey_1_2009_19536_62	445	311.738	273.666	142.794	290	260	38	27	34.0934	16.6188	27.4823	0.274252	40.8534	290	282	21.541	18.8615	2.05149	0.48745	0.731908	No Tuna
642	Survey_1_2009_19536_81	185	323.392	286.03	99.2965	310	277	30	19	32.9105	7.15727	30.3574	0.235784	34.4819	310	295	29.5388	10.5467	4.59819	0.217477	0.647986	No Tuna
643	Survey_1_2009_19536_91	270	337.952	292.419	129.823	316	282	44	25	45.6993	7.52253	28.3944	0.201311	50.1199	316	306	28.6105	10.271	6.075	0.164609	0.671642	No Tuna
644	Survey_1_2009_19537_54	312	372.08	310.141	133.782	352	303	47	16	40.8721	9.71937	12.766	0.219064	48.2701	352	318	13.1726	13.0533	4.20522	0.2378	0.683461	No Tuna
645	Survey_1_2009_19537_9	3527	380.216	282.708	1168.62	226	224	319	162	103.71	43.3007	0.0544289	0.032454	320.145	227	349	173.363	162	2.39512	0.417516	0.0851274	No Tuna
646	Survey_1_2009_19538_6	3545	381.266	283.817	1187.51	226	224	320	162	102.399	44.079	179.617	0.0315902	321.137	226	386	4.82291	162	2.32308	0.430464	0.0857762	No Tuna
647	Survey_1_2009_19539_11	3629	385.944	284.361	1167.37	226	223	321	163	104.083	44.3935	178.571	0.0334643	321.305	226	368	177.503	163	2.34455	0.426522	0.0879608	No Tuna
648	Survey_1_2009_19539_29	421	244.015	263.331	182.593	226	240	39	46	49.6975	10.7859	48.7246	0.158681	56.6392	226	285	47.8624	19.629	4.60762	0.217032	0.525265	No Tuna
649	Survey_1_2009_19539_43	519	284.864	284.49	200.049	257	257	60	58	75.9879	8.69627	44.7721	0.162969	81.3449	258	315	43.5057	16.0222	8.73799	0.114443	0.52557	No Tuna
650	Survey_1_2009_19539_78	759	371.28	322.831	310.919	346	308	51	36	39.8138	24.2727	29.8741	0.0986637	54.037	353	343	38.991	30.2971	1.64027	0.609655	0.600712	No Tuna
651	Survey_1_2009_19540_13	3646	383.922	287.873	1176.09	224	223	321	163	105.779	43.8862	178.979	0.0331239	321.562	224	382	3.38739	163	2.41029	0.414887	0.0882125	No Tuna
652	Survey_1_2009_19540_32	729	287.361	286.907	226.777	262	263	54	53	66.4858	13.9607	42.7752	0.178131	72.8629	263	315	43.3317	19.4293	4.76234	0.209981	0.693625	No Tuna
653	Survey_1_2009_19540_44	274	309.245	295.084	128.995	291	279	37	32	48.5907	7.17972	40.4599	0.206926	48.2701	291	311	39.9575	11.2972	6.76776	0.147759	0.61573	No Tuna
654	Survey_1_2009_19540_73	415	363.213	319.18	119.782	345	310	41	20	40.2283	13.1349	14.5047	0.363477	43.0116	345	329	17.5924	16.6886	3.0627	0.326509	0.780809	Tuna
655	Survey_1_2009_19540_95	251	667.269	365.878	119.841	663	343	10	43	45.12	7.08297	93.0158	0.219622	43.7379	663	343	100.539	10	6.37021	0.156981	0.690509	No Tuna
656	Survey_1_2009_19541_16	3638	386.626	284.579	1189.01	226	223	319	163	105.34	43.9723	179.088	0.0323373	319.507	226	367	176.77	163	2.3956	0.417432	0.0877303	No Tuna
657	Survey_1_2009_19541_54	437	366.534	324.884	156.894	343	315	50	24	49.2237	11.3036	21.7541	0.223088	53.4883	343	336	20.8068	16.3105	4.35469	0.229637	0.682813	No Tuna
658	Survey_1_2009_19542_17	3657	386.513	284.763	1195.02	226	224	321	162	104.371	44.6123	178.658	0.0321797	321.224	226	386	2.1409	162	2.33951	0.42744	0.0885001	No Tuna
659	Survey_1_2009_19542_49	393	693.477	355.999	144.669	687	324	12	62	64.9796	7.70062	95.6077	0.235967	62.9682	687	324	100.061	9.84069	8.43824	0.118508	0.76908	No Tuna
660	Survey_1_2009_19543_7	3543	380.824	281.453	1140.78	226	224	320	162	102.545	43.9915	1.53377	0.0342118	320.564	226	386	3.39795	162	2.33101	0.428999	0.0860014	No Tuna
661	Survey_1_2009_19544_105	449	51.0768	349.081	241.563	39	303	24	83	77.0528	7.41938	82.6715	0.0966927	84.0119	46	386	81.0983	16.8481	10.3853	0.0962896	0.440628	No Tuna
662	Survey_1_2009_19544_110	111	300.896	311.995	61.4975	293	304	15	16	18.8276	7.50652	48.983	0.368823	19.8494	295	320	49.0856	10.1713	2.50816	0.398698	0.700315	No Tuna
663	Survey_1_2009_19544_157	1160	345.422	342.028	338.215	320	321	63	47	50.4012	29.304	31.5033	0.127433	71.1969	321	363	29.4454	35.7724	1.71994	0.581414	0.630092	No Tuna
664	Survey_1_2009_19544_26	4214	365.738	286.019	1356.43	226	224	320	162	115.076	46.6251	2.06477	0.0287813	320.702	226	386	5.90614	162	2.46811	0.405168	0.101433	No Tuna
665	Survey_1_2009_19544_41	817	713.359	322.178	370.718	690	246	36	140	115.481	9.00787	101.663	0.0747042	143.837	691	246	103.263	15.9715	12.82	0.0780031	0.474173	No Tuna
666	Survey_1_2009_19544_49	538	233.34	286.002	249.262	215	256	43	60	65.5382	10.452	54.0178	0.108813	73.2393	215	316	55.008	17.8162	6.27042	0.159479	0.586376	No Tuna
667	Survey_1_2009_19544_6	148	109.23	192.669	132.652	95	176	25	36	39.0638	4.82389	56.3512	0.105693	42.4382	96	212	55.561	8.8445	8.09798	0.123488	0.487644	No Tuna
668	Survey_1_2009_19544_84	594	285.715	307.773	203.321	267	284	38	50	49.3391	15.3287	52.6445	0.180565	60.2163	270	334	54.4623	20.4761	3.21875	0.31068	0.684332	No Tuna
669	Survey_1_2009_19544_97	104	232.519	306.423	76.2254	225	296	16	20	22.4544	5.89715	59.6941	0.224928	24.4131	225	316	55.008	8.74001	3.80766	0.262628	0.592593	No Tuna
670	Survey_1_2009_19545_15	3490	388.206	286.286	1149.02	226	224	320	162	104.052	42.7057	177.847	0.0332183	320.451	226	386	3.04098	162	2.43649	0.410427	0.0844249	No Tuna
671	Survey_1_2009_19545_35	124	224.871	292.573	77.9828	215	282	18	21	23.7801	6.63924	56.374	0.256233	25.4951	215	301	48.1798	10.4282	3.58175	0.279193	0.594724	No Tuna
672	Survey_1_2009_19545_39	1754	286.968	321.644	517.637	252	288	64	65	52.0782	42.8829	30.9512	0.0822601	79.404	254	353	53.7074	50.1382	1.21443	0.823432	0.603683	Tuna
673	Survey_1_2009_19545_55	2940	344.924	347.529	543.654	310	314	75	72	70.0826	53.413	40.7773	0.125001	97.0824	312	385	41.2414	65.693	1.31209	0.762144	0.680634	Tuna
674	Survey_1_2009_19546_15	3660	380.296	285.169	1136.4	225	223	319	163	104.318	44.6715	179.744	0.0356149	319.812	225	384	6.10278	163	2.33523	0.428224	0.088794	No Tuna
675	Survey_1_2009_19546_40	574	712.092	339.699	208.711	702	294	17	92	95.1764	7.67879	97.4221	0.165589	93.2148	703	294	99.2602	10.6171	12.3947	0.0806796	0.702141	No Tuna
676	Survey_1_2009_19546_46	158	281.804	323.899	110.024	272	308	20	35	36.4918	5.51279	61.6671	0.164017	38.0789	275	343	66.8014	9.38103	6.61948	0.151069	0.521452	No Tuna
677	Survey_1_2009_19546_73	557	355.514	366.159	142.066	340	351	33	34	34.1002	20.7974	53.3236	0.346804	36.7696	353	385	67.6199	25.6393	1.63964	0.609891	0.732895	No Tuna
678	Survey_1_2009_19547_6	3684	381.681	283.987	1151.57	225	224	319	162	105.176	44.5978	0.890537	0.0349101	319.507	225	368	176.77	162	2.35832	0.424031	0.089049	No Tuna
679	Survey_1_2009_19548_10	3538	382.616	286.099	1144.4	226	224	321	162	102.836	43.8048	178.527	0.0339481	321.188	226	386	1.96264	162	2.3476	0.425967	0.0857219	No Tuna
680	Survey_1_2009_19548_54	1597	360.385	357.394	327.404	336	332	55	54	59.1237	34.3917	50.3508	0.187218	66.5282	345	386	47.4366	41.2611	1.71913	0.58169	0.74836	Tuna
681	Survey_1_2009_19633_123	1994	300.194	278.245	698.524	225	226	214	160	100.402	25.2868	37.2183	0.0513538	261.335	225	386	35.0279	72.8601	3.97051	0.251857	0.147132	No Tuna
682	Survey_1_2009_19633_128	1340	506.815	301.624	461.227	442	239	103	147	104.34	16.3518	123.563	0.0791561	178.354	443	239	124.492	33.9911	6.38096	0.156716	0.290137	No Tuna
683	Survey_1_2009_19633_3	10070	440.955	79.6608	1193.89	303	43	287	93	235.785	54.3779	169.387	0.0887786	293.621	303	65	167.81	65.6646	4.33605	0.230625	0.713324	Tuna
684	Survey_1_2009_19634_19	3783	430.317	86.1579	798.891	300	65	249	53	178.454	26.991	171.627	0.0744853	250.922	300	85	172.903	34.384	6.61162	0.151249	0.598765	Tuna
685	Survey_1_2009_19634_5	1527	447.484	64.8268	372.576	375	49	138	37	134.877	14.4149	168.395	0.138236	141.223	375	51	167.735	21.2973	9.35681	0.106874	0.683221	Tuna
686	Survey_1_2009_19634_82	3584	383.797	281.206	1119.63	225	224	319	162	103.411	44.1278	179.141	0.0359279	319.127	225	381	1.61607	162	2.34344	0.426724	0.0870822	No Tuna
687	Survey_1_2009_19635_18	106	424.896	100.717	101.012	407	97	37	7	32.0849	4.20644	173.923	0.130547	37.2156	407	98	173.83	6.05996	7.62757	0.131103	0.625369	No Tuna
688	Survey_1_2009_19635_2	178	434.719	74.6573	97.2548	414	70	41	10	43.5615	5.20269	171.165	0.236487	41.7732	414	71	168.959	6.65003	8.37288	0.119433	0.734021	No Tuna
689	Survey_1_2009_19635_4	1507	421.974	88.9194	389.605	339	78	156	25	138.553	13.8486	172.871	0.12476	157.035	339	85	173.418	20.0372	10.0048	0.0999516	0.674877	No Tuna
690	Survey_1_2009_19635_44	3602	383.341	282.906	1157.47	226	224	321	162	102.283	44.8386	179.499	0.033786	321.263	226	364	177.681	162	2.28113	0.43838	0.0873318	No Tuna
691	Survey_1_2009_19636_38	3631	380.475	283.256	1182.86	225	223	322	163	103.535	44.6527	0.806052	0.0326112	322.126	225	368	178.399	163	2.31868	0.43128	0.0876757	No Tuna
692	Survey_1_2009_19636_5	3904	426.536	88.1078	650.181	343	66	154	49	135.734	36.6211	173.149	0.116052	154.029	343	96	178.884	43.2961	3.70643	0.269801	0.723901	Tuna
693	Survey_1_2009_19637_105	247	675.103	367.759	91.4558	671	347	8	39	41.9721	7.49283	92.7058	0.371094	39.4588	673	347	98.7462	7.99513	5.60163	0.178519	0.886894	No Tuna
694	Survey_1_2009_19637_17	1465	388.819	104.423	507.831	286	94	192	23	133.321	13.991	1.13998	0.0713855	192.023	286	116	0.895174	22.8107	9.52905	0.104942	0.467156	No Tuna
695	Survey_1_2009_19637_2	1706	417.409	88.1571	425.747	327	78	176	29	147.549	14.7216	174.601	0.118273	177.023	327	88	173.839	21.7907	10.0226	0.0997743	0.585048	Tuna
696	Survey_1_2009_19637_65	3511	386.494	285.841	1251.68	224	224	323	162	101.764	43.9284	179.719	0.0281616	323.558	224	386	3.36646	162	2.3166	0.431667	0.0848426	No Tuna
697	Survey_1_2009_19638_0	192	400.823	35.1667	266.326	339	32	126	10	69.6802	3.50834	177.151	0.0340161	126.194	339	35	176.82	7.29168	19.8613	0.0503492	0.29113	No Tuna
698	Survey_1_2009_19638_104	3391	383.625	284.793	1188.96	225	224	319	162	101.527	42.5262	179.566	0.0301439	319.352	225	386	2.69218	162	2.3874	0.418866	0.0825613	No Tuna
699	Survey_1_2009_19638_14	9535	407.979	102.237	1278.81	265	65	286	87	225.945	53.7313	176.193	0.0732692	286.184	266	100	174.787	76.9725	4.2051	0.237807	0.562321	Tuna
700	Survey_1_2009_19638_56	115	636.126	141.178	173.078	614	118	50	54	51.5711	2.83924	134.185	0.0482417	73.5935	614	118	132.797	6.27661	18.1637	0.0550548	0.329986	No Tuna
701	Survey_1_2009_19639_109	118	468.915	117.78	124.468	450	114	35	9	25.2565	5.94866	175.198	0.0957142	35.1283	450	118	4.89909	9	4.24574	0.23553	0.535147	No Tuna
702	Survey_1_2009_19639_12	702	426.352	92.0641	560.375	346	82	133	22	86.7913	10.2984	177.863	0.0280925	133.015	346	90	179.138	21.219	8.42761	0.118658	0.402869	No Tuna
703	Survey_1_2009_19639_200	3832	378.154	285.524	1212.22	217	224	329	162	105.709	46.1556	3.04418	0.0327697	329.219	217	385	2.08889	162	2.29027	0.43663	0.0919342	No Tuna
704	Survey_1_2009_19639_274	345	699.999	356.045	157.681	695	323	10	63	63.8427	6.88046	93.7342	0.174369	63.5059	695	323	97.2369	9.19122	9.27884	0.107772	0.705521	No Tuna
705	Survey_1_2009_19639_301	121	602.343	375.665	63.598	599	363	8	23	23.9398	6.4354	89.737	0.375931	23.5372	601	363	102.265	8	3.72001	0.268817	0.765823	No Tuna
706	Survey_1_2009_19639_39	2570	389.123	110.188	607.387	317	94	140	32	126.672	25.8323	178.641	0.0875411	140.014	317	109	0.818455	30.5737	4.90363	0.20393	0.743204	No Tuna
707	Survey_1_2009_19639_5	165	389.906	75.9121	166.894	357	74	67	4	65.6842	3.1984	179.842	0.0744406	67.0671	357	74	177.436	4	20.5365	0.0486937	0.634615	No Tuna
708	Survey_1_2009_19639_8	331	364.63	82.9653	248.61	326	78	95	8	76.6443	5.49868	178.639	0.0672977	95.0211	326	83	178.794	8	13.9387	0.0717429	0.604015	No Tuna
709	Survey_1_2009_19640_2	221	558.17	82.9887	125.095	537	71	43	24	44.9483	6.26021	150.46	0.177468	47.0106	539	72	150.709	10.0915	7.18	0.139276	0.595687	No Tuna
710	Survey_1_2009_19640_22	1075	48.6786	306.233	409.161	32	219	48	167	135.919	10.0702	75.813	0.0806917	173.488	32	386	74.2814	19.0962	13.4972	0.0740893	0.415138	No Tuna
711	Survey_1_2009_19640_27	3929	362.263	292.29	1177.12	216	224	328	162	108.699	46.022	6.70863	0.0356326	328.258	216	373	177.73	162	2.3619	0.423388	0.0943224	No Tuna
712	Survey_1_2009_19640_42	724	724.001	316.993	319.179	705	250	30	136	117.335	7.85637	100.952	0.089306	139.058	706	250	102.037	12.7842	14.935	0.0669569	0.521802	No Tuna
713	Survey_1_2009_19641_42	415	395.247	129.601	203.539	350	126	89	9	86.5431	6.10556	178.07	0.125882	89.0056	350	132	179.356	8.65662	14.1745	0.0705493	0.628312	No Tuna
714	Survey_1_2009_19641_52	3567	386.545	283.732	1164.14	224	224	322	162	103.393	43.9258	179.481	0.0330754	322.224	224	383	2.13426	162	2.35382	0.424842	0.086297	No Tuna
715	Survey_1_2009_19641_7	2729	399.598	108.53	702.281	320	91	172	37	121.423	28.6162	178.098	0.069533	172.418	320	104	176.009	35.7166	4.24316	0.235673	0.601963	Tuna
716	Survey_1_2009_19641_94	344	37.5116	351.448	168.468	33	314	13	72	74.5968	5.87149	85.4473	0.152312	72.4431	33	386	83.6598	9.57186	12.7049	0.0787096	0.578151	No Tuna
717	Survey_1_2009_19642_123	383	724.654	347.424	190.853	717	308	14	78	83.3204	5.85272	96.6566	0.132133	78.9177	718	308	98.7462	8.21599	14.2362	0.0702435	0.641541	No Tuna
718	Survey_1_2009_19642_130	418	43.7129	353.553	158.326	38	318	13	68	72.9016	7.30044	83.8342	0.209547	69.2315	38	386	79.177	8.62709	9.98592	0.100141	0.771218	No Tuna
719	Survey_1_2009_19642_6	8654	401.547	117.929	928.673	286	90	239	64	218.928	50.3299	176.678	0.126096	240.52	286	114	173.555	57.9589	4.34985	0.229893	0.76618	Tuna
720	Survey_1_2009_19642_92	3691	371.695	290.684	1215.15	219	226	328	160	104.082	45.1519	2.13522	0.031412	328.219	219	380	2.09525	160	2.30516	0.433809	0.0891266	No Tuna
721	Survey_1_2009_19643_66	3359	379.312	282.549	1132.05	225	224	319	162	97.9304	43.672	179.903	0.0329372	319.507	225	368	176.77	162	2.24241	0.445949	0.0821904	No Tuna
722	Survey_1_2009_19643_7	5929	394.139	126.856	787.294	284	98	198	54	162.59	46.4299	179.463	0.120204	198.305	284	145	3.17983	52.5531	3.50184	0.285564	0.757264	Tuna
723	Survey_1_2009_19644_11	2411	396.838	132.29	509.103	327	119	143	29	130.336	23.5528	177.05	0.116895	143.224	327	131	176.798	28.7811	5.53376	0.180709	0.758295	Tuna
724	Survey_1_2009_19644_38	3357	382.423	284.494	1139.67	226	224	319	162	100.17	42.6702	179.63	0.0324791	319.812	227	349	173.897	162	2.34754	0.425979	0.0818481	No Tuna
725	Survey_1_2009_19644_6	752	407.801	114.999	311.037	343	108	129	20	106.287	9.00838	174.816	0.0976798	129.757	343	113	173.806	14.6684	11.7987	0.0847551	0.499005	No Tuna
726	Survey_1_2009_19645_2	3902	397.168	132.136	764.423	281	111	207	41	158.981	31.2502	177.943	0.083913	207.039	281	137	178.893	39.4385	5.08736	0.196565	0.702177	Tuna
727	Survey_1_2009_19645_42	2947	362.352	275.695	1030.35	225	223	307	163	100.02	37.5147	9.99196	0.0348832	313.249	225	386	12.3503	133.681	2.66617	0.37507	0.0921931	No Tuna
728	Survey_1_2009_19645_99	250	539.42	365.676	106.083	534	342	10	44	45.2505	7.0344	96.7788	0.279162	44.7214	536	342	100.305	8.63711	6.43275	0.155455	0.776398	No Tuna
729	Survey_1_2009_19646_113	3622	373.04	261.716	1542.51	187	185	396	201	103.642	44.4962	179.866	0.0191294	396.989	187	358	175.956	201	2.32923	0.429326	0.0575455	No Tuna
730	Survey_1_2009_19646_2	16628	400.325	97.5898	1843.35	170	52	470	165	289.119	73.2275	175.868	0.061494	473.092	170	161	173.446	141.569	3.94823	0.253278	0.345277	Tuna
731	Survey_1_2009_19647_2	11029	395.269	97.1732	1460.31	188	60	389	103	249.582	56.2644	179.181	0.0649914	389.104	188	162	1.32537	99.616	4.43587	0.225435	0.404089	Tuna
732	Survey_1_2009_19647_95	3904	369.539	259.889	1573.08	186	186	397	200	106.049	46.8721	1.29495	0.0198252	397.213	186	383	1.87551	200	2.26251	0.441987	0.0617565	No Tuna
733	Survey_1_2009_19648_17	2315	406.591	102.963	872.992	265	87	279	51	146.396	20.1341	175.61	0.0381716	279.789	265	116	175.696	43.3421	7.27103	0.137532	0.287346	No Tuna
734	Survey_1_2009_19648_3	2101	406.169	79.0383	453.889	325	65	166	35	130.397	20.5149	176.633	0.128155	166.589	325	84	175.179	28.38	6.35618	0.157327	0.589258	Tuna
735	Survey_1_2009_19648_72	3538	373.571	262.51	1513.98	187	186	395	200	101.071	44.5697	177.352	0.0193966	395.506	187	366	177.101	200	2.26771	0.440973	0.0564959	No Tuna
736	Survey_1_2009_19649_3	10105	404.121	109.566	1465.6	226	75	341	92	237.058	54.274	176.181	0.0591175	341.423	226	148	177.146	85.6464	4.3678	0.228948	0.472086	Tuna
737	Survey_1_2009_19649_76	151	211.692	161.553	96.6102	199	150	25	22	28.9304	6.64557	39.082	0.203302	31.1448	199	171	42.3974	9.89949	4.35334	0.229709	0.639831	No Tuna
738	Survey_1_2009_19649_96	3672	367.667	263.157	1437.33	187	185	395	201	105.227	44.4309	0.830311	0.0223356	395.558	187	365	176.957	201	2.36833	0.422239	0.0583186	No Tuna
739	Survey_1_2009_19650_0	10582	406.59	110.442	1268.36	194	78	364	93	243.338	55.3691	178.576	0.0826592	364.79	194	169	3.77228	87.5614	4.39485	0.227539	0.462268	Tuna
740	Survey_1_2009_19650_135	102	652.598	375.098	58.0416	649	363	7	23	23.5571	5.513	90.3773	0.380479	23.3452	650	386	80.1342	6.78106	4.27302	0.234027	0.772727	No Tuna
741	Survey_1_2009_19650_78	4172	366.103	271.009	1554.37	181	186	401	200	111.582	47.606	3.52168	0.0216993	401.404	181	368	177.43	200	2.34385	0.426648	0.066089	No Tuna
742	Survey_1_2009_19651_1	12643	405.638	129.295	1647.97	193	86	397	127	246.183	65.3887	177.181	0.0585005	397.725	193	184	176.54	118.034	3.76491	0.265611	0.388328	Tuna
743	Survey_1_2009_19651_118	4059	377.028	263.1	1570.17	186	186	397	200	108.421	47.6667	0.872398	0.0206889	398.058	186	383	4.17791	200	2.27457	0.439644	0.0641055	No Tuna
744	Survey_1_2009_19651_182	151	654.719	302.348	85.9828	649	287	12	30	29.647	6.48493	106.94	0.256663	31.3209	650	287	106.699	9.31247	4.57168	0.218738	0.668142	No Tuna
745	Survey_1_2009_19652_113	3939	379.269	261.528	1523.58	186	185	397	201	107.881	46.489	179.273	0.0213238	398.028	186	386	7.07145	201	2.32057	0.430928	0.0621857	No Tuna
746	Survey_1_2009_19652_3	12285	400.128	134.747	1274.95	199	96	376	100	258.833	60.4317	178.248	0.0949731	376.133	199	185	178.477	98.6785	4.28307	0.233477	0.465094	Tuna
747	Survey_1_2009_19653_4	11557	404.822	138.545	938.07	245	98	315	97	250.759	58.6811	175.921	0.165038	316.242	245	165	174.92	86.1876	4.27325	0.234014	0.588038	Tuna
748	Survey_1_2009_19653_73	133	221.838	186.981	73.397	209	178	26	18	27.6808	6.11762	35.975	0.310245	29.5296	209	193	28.3008	9.06915	4.52477	0.221006	0.63789	No Tuna
749	Survey_1_2009_19653_79	3976	378.676	265.171	1556.04	187	186	396	200	109.993	46.0245	0.438124	0.0206354	396.505	187	366	177.109	200	2.38989	0.41843	0.062899	No Tuna
750	Survey_1_2009_19654_112	4194	383.017	267.394	1563.58	183	186	400	200	113.028	47.2445	2.21228	0.0215574	400.32	183	386	2.29061	200	2.39241	0.417988	0.0659278	No Tuna
751	Survey_1_2009_19654_15	11138	408.126	141.662	1300.55	239	104	328	96	245.521	57.7601	174.935	0.0827496	329.28	239	165	174.947	87.2759	4.25071	0.235255	0.532995	Tuna
752	Survey_1_2009_19654_75	190	221.432	180.405	103.439	208	169	30	22	33.6278	7.19391	36.472	0.223151	36.0555	208	191	33.6901	11.3562	4.67449	0.213927	0.622951	No Tuna
753	Survey_1_2009_19655_6	11372	407.481	151.434	1179.01	209	115	360	98	248.847	58.1855	175.566	0.102805	360.089	209	202	178.727	94.2572	4.27678	0.233821	0.467186	Tuna
754	Survey_1_2009_19655_67	3789	383.663	266.014	1540.61	185	186	398	200	105.148	45.8812	179.643	0.0200608	398.608	185	364	176.836	200	2.29174	0.436349	0.0602835	No Tuna
755	Survey_1_2009_19656_130	197	165.338	302.754	106.468	156	282	19	42	45.388	5.52631	69.9537	0.218392	44.2719	159	324	71.5651	8.42953	8.21308	0.121757	0.619497	No Tuna
756	Survey_1_2009_19656_159	172	579.343	374.14	72.2843	575	359	10	27	27.6475	7.92105	94.672	0.413667	27.8927	577	359	104.534	9.10531	3.49038	0.286502	0.826923	No Tuna
757	Survey_1_2009_19656_2	11997	404.114	161.345	1200.75	216	115	371	151	223.219	68.4308	175.587	0.104563	373.841	216	218	172.932	128.87	3.26197	0.306563	0.365017	Tuna
758	Survey_1_2009_19656_44	3495	369.437	254.111	1450.71	186	186	393	200	104.883	42.4281	5.33014	0.0208687	395.683	186	386	6.676	179.817	2.47201	0.404529	0.0637157	No Tuna
759	Survey_1_2009_19657_2	8149	408.952	157.077	854.774	295	122	216	78	186.08	55.7591	175.864	0.140156	216.834	295	170	174.973	68.7758	3.3372	0.299652	0.698077	Tuna
760	Survey_1_2009_19657_39	3748	381.529	265.387	1521.54	186	186	397	200	104.605	45.62	0.281301	0.0203443	397.555	186	365	176.972	200	2.29297	0.436115	0.0596407	No Tuna
761	Survey_1_2009_19658_0	13697	401.762	173.593	1833.34	214	126	374	138	246.739	70.6801	175.55	0.0512096	376.133	214	211	173.895	119.68	3.49093	0.286457	0.425095	Tuna
762	Survey_1_2009_19658_123	969	663.902	319.413	331.848	640	254	38	132	119.934	10.2871	103.717	0.110575	136.308	641	254	104.444	15.5639	11.6587	0.0857728	0.566005	No Tuna
763	Survey_1_2009_19658_25	3502	390.224	257.272	1553.64	186	185	395	201	101.543	43.9113	178.694	0.0182316	395.922	186	386	3.91034	201	2.31245	0.432441	0.0555164	No Tuna
764	Survey_1_2009_19659_3	13873	396.737	197.931	2354.38	186	134	397	252	169.927	103.948	2.40157	0.0314505	397.917	186	359	176.109	252	1.63473	0.611721	0.179835	Tuna
765	Survey_1_2009_19660_1	11932	395.448	205.028	2287.44	187	143	396	243	161.721	93.9413	2.96042	0.0286564	396.323	187	370	177.686	243	1.72151	0.580885	0.160092	Tuna
766	Survey_1_2009_19661_5	16001	390.529	208.533	2812.08	178	144	405	242	201.139	101.289	2.83368	0.0254275	412.069	178	310	169.372	242	1.9858	0.503575	0.199314	Tuna
767	Survey_1_2009_19662_1	19055	398.121	219.722	2203.24	186	155	399	231	232.124	104.52	177.158	0.0493281	404.753	186	386	9.67177	231	2.22087	0.450275	0.251721	Tuna
768	Survey_1_2009_19662_65	451	581.768	288.059	200.936	560	252	38	70	74.2103	7.73789	117.575	0.140369	78.2943	561	252	118.202	11.8038	9.59051	0.10427	0.62901	No Tuna
769	Survey_1_2009_19663_0	14606	390.576	224.864	1663.75	186	158	397	228	198.29	93.7865	3.85394	0.066308	400.225	187	328	171.667	228	2.11427	0.472976	0.206173	Tuna
770	Survey_1_2009_19664_5	14066	394.346	218.977	1841.51	183	164	398	222	196.808	90.9994	2.77201	0.0521232	398.502	183	386	2.87677	222	2.16274	0.462377	0.204611	Tuna
771	Survey_1_2009_19665_102	629	716.392	330.667	255.238	703	277	22	109	105.46	7.59405	98.6689	0.121331	110.644	705	277	99.888	11.9903	13.8872	0.072009	0.586754	No Tuna
772	Survey_1_2009_19665_129	316	555.728	346.829	133.539	546	320	17	55	57.6357	6.98081	103.485	0.222679	56.2939	548	320	102.308	9.36586	8.25631	0.121119	0.732329	No Tuna
773	Survey_1_2009_19665_141	328	48.5762	362.479	129.74	43	334	11	52	54.1275	7.71554	85.8118	0.24487	52.469	44	386	82.3332	10.5577	7.01539	0.142544	0.715376	No Tuna
774	Survey_1_2009_19665_16	266	162.44	132.019	130.652	144	115	39	35	46.9523	7.21332	38.5554	0.195822	46.6154	145	148	35.3948	10.9381	6.50911	0.153631	0.561774	No Tuna
775	Survey_1_2009_19665_27	15576	398.618	231.23	1972.95	187	174	395	212	214.953	92.2621	177.917	0.0502844	395.669	187	363	176.668	212	2.3298	0.429221	0.234508	Tuna
776	Survey_1_2009_19666_0	751	519.561	69.6065	622.34	383	32	249	103	100.18	9.54486	156.972	0.0243666	269.462	383	32	157.527	28.4996	10.4957	0.0952772	0.142735	No Tuna
777	Survey_1_2009_19666_127	107	224.911	332.266	52.1838	220	322	11	20	19.892	6.84883	68.7533	0.493768	20.6155	221	341	67.1663	9.04524	2.90443	0.344302	0.750877	No Tuna
778	Survey_1_2009_19666_30	15919	395.593	235.184	2265.11	187	175	395	211	216.439	93.6461	177.148	0.0389895	395.991	187	357	175.945	211	2.31125	0.432666	0.245831	Tuna
779	Survey_1_2009_19667_0	1207	546.652	81.0915	485.269	452	40	181	99	136.727	11.2399	151.885	0.0644098	204.883	452	41	152.059	21.5872	12.1645	0.0822067	0.360621	No Tuna
780	Survey_1_2009_19667_22	17630	394.434	240.742	2518.1	187	180	396	206	232.824	96.4128	179.074	0.0349394	396.611	187	358	176.82	206	2.41486	0.414102	0.272849	Tuna
781	Survey_1_2009_19668_1	214	547.743	75.8224	135.924	524	62	49	27	52.793	5.16116	152.589	0.145557	55.0727	525	62	150.642	8.07218	10.2289	0.0977623	0.607092	No Tuna
782	Survey_1_2009_19668_75	105	247.405	294.652	48.1838	241	287	12	14	14.6863	9.10303	55.3547	0.568326	17.0294	241	300	49.7636	10.6018	1.61335	0.61983	0.813953	No Tuna
783	Survey_1_2009_19668_8	19059	393.43	245.549	1967.34	186	184	397	202	248.821	97.5265	177.997	0.0618803	398.058	186	357	175.822	202	2.55132	0.391954	0.299336	Tuna
784	Survey_1_2009_19668_98	423	233.97	340.959	275.019	226	310	21	73	57.4645	9.3724	79.7371	0.0702787	75.9605	226	383	73.951	15.5326	6.13125	0.163099	0.510561	No Tuna
785	Survey_1_2009_19669_100	183	554.986	317.587	91.9828	547	301	19	34	35.5121	6.56122	113.206	0.271799	38.0132	548	301	116.565	8.57279	5.41242	0.18476	0.679035	No Tuna
786	Survey_1_2009_19669_2	15753	395.267	241.911	2466.16	186	186	397	200	217.65	92.1541	177.498	0.0325484	397.85	186	386	3.74702	200	2.36181	0.423405	0.250083	Tuna
787	Survey_1_2009_19669_71	478	235.203	309.266	218.049	216	271	41	77	81.1924	7.49588	64.2024	0.126337	85.4225	217	347	62.835	11.7966	10.8316	0.0923225	0.556461	No Tuna
788	Survey_1_2009_19670_0	4166	560.099	104.08	883.97	408	45	272	175	185.288	28.6274	147.062	0.0669968	322.355	408	46	147.542	56.8292	6.47241	0.154502	0.338534	Tuna
789	Survey_1_2009_19670_46	22987	387.774	252.578	2469.03	186	186	397	200	268.811	108.879	0.673315	0.0473848	397.786	186	361	176.397	200	2.4689	0.405039	0.363187	Tuna
790	Survey_1_2009_19670_79	1088	680.45	319.175	330.593	656	247	39	139	125.707	11.0199	102.633	0.125098	143.84	657	247	104.906	18.6787	11.4072	0.0876638	0.546871	No Tuna
791	Survey_1_2009_19671_145	385	231.814	309.006	173.037	217	280	33	61	66.4705	7.37466	63.8473	0.161583	67.1193	219	341	65.3441	11.221	9.01336	0.110946	0.590944	No Tuna
792	Survey_1_2009_19671_189	121	498.583	308.5	73.397	490	298	17	20	23.8227	6.46702	127.339	0.282253	25.6125	491	298	128.66	9.21004	3.68372	0.271465	0.668508	No Tuna
793	Survey_1_2009_19671_2	4746	556.862	107.638	742.288	415	49	250	162	200.723	30.1052	148.68	0.108241	294.364	416	51	147.768	53.544	6.66739	0.149984	0.413937	Tuna
794	Survey_1_2009_19671_211	313	517.644	326.899	125.095	504	312	25	28	22.4635	17.7409	32.8746	0.251346	30.8707	512	340	65.0952	22.822	1.2662	0.789765	0.640737	No Tuna
795	Survey_1_2009_19671_227	431	605.911	357.925	165.095	599	324	14	62	62.4536	8.78678	96.3569	0.198709	62.9682	600	324	100.061	12.6021	7.10767	0.140693	0.696847	No Tuna
796	Survey_1_2009_19671_47	3976	378.721	256.795	1565.98	187	186	394	200	106.425	47.568	1.74581	0.0203742	394.671	187	383	3.34089	200	2.23732	0.446964	0.0628388	No Tuna
797	Survey_1_2009_19671_61	15084	399.99	251.112	1365.52	235	199	321	146	233.517	82.2449	173.787	0.101655	321.126	235	342	1.606	144.973	2.83929	0.352201	0.423393	Tuna
798	Survey_1_2009_19672_4	1877	559.377	106.873	648.222	479	66	151	93	147.133	16.2429	148.343	0.056134	172.308	479	69	151.204	25.0048	9.05831	0.110396	0.534149	Tuna
799	Survey_1_2009_19672_56	4425	379.76	261.938	1586.45	186	185	397	201	114.898	49.0355	1.57898	0.0220937	397.503	186	366	177.116	201	2.34316	0.426774	0.0693514	No Tuna
800	Survey_1_2009_19672_74	16958	392.325	262.561	1388.9	219	207	328	168	237.973	90.7314	177.91	0.11047	328.258	219	332	177.73	157.338	2.62283	0.381268	0.423653	Tuna
801	Survey_1_2009_19673_105	158	237.576	332.259	90.2254	231	316	14	35	33.4831	6.00817	70.1354	0.243899	37	231	351	71.0754	8.53564	5.57292	0.179439	0.648871	No Tuna
802	Survey_1_2009_19673_148	110	652.1	377.991	50.2843	648	369	9	17	17.4515	8.02546	89.0774	0.546686	17.4642	651	369	103.241	9	2.17452	0.459872	0.827068	No Tuna
803	Survey_1_2009_19673_22	16531	401.053	267.411	1292.57	242	210	307	146	239.185	87.9985	173.471	0.124337	307.234	242	348	2.23843	143.866	2.71806	0.36791	0.476137	Tuna
804	Survey_1_2009_19673_6	4292	379.447	259.704	1578.75	186	185	398	201	112.205	48.7032	0.00554827	0.0216392	398.554	186	362	176.98	201	2.30385	0.434056	0.0676929	No Tuna
805	Survey_1_2009_19674_133	164	284.89	322.537	71.1543	276	311	18	24	27.0544	7.7182	55.9758	0.407053	27.2947	280	335	61.5571	9.99467	3.50527	0.285284	0.747153	No Tuna
806	Survey_1_2009_19674_177	282	290.277	360.681	125.539	282	341	21	44	43.3197	8.28845	73.6295	0.224854	46.8188	286	385	70.0169	12.3497	5.22652	0.191332	0.59306	No Tuna
807	Survey_1_2009_19674_24	16005	388.082	267.747	1377	236	212	299	145	227.876	89.4266	0.39779	0.106072	299.737	236	355	4.01752	142.988	2.54819	0.392435	0.483287	Tuna
808	Survey_1_2009_19674_3	4316	373.149	265.786	1632.54	186	185	397	201	112.89	48.6783	2.09899	0.0203501	397.666	186	360	176.684	201	2.3191	0.431201	0.0681757	No Tuna
809	Survey_1_2009_19674_91	314	241.787	314.666	182.35	225	283	35	63	67.2084	5.94862	63.7218	0.118666	70.7107	225	345	61.2602	10.2175	11.2982	0.0885101	0.525963	No Tuna
810	Survey_1_2009_19675_0	168	558.75	117.167	71.7401	546	108	26	17	29.1685	7.33339	149.83	0.410199	29.0689	546	110	153.435	9.90154	3.97749	0.251415	0.73523	No Tuna
811	Survey_1_2009_19675_119	498	575.614	349.95	187.196	565	312	18	74	77.8308	8.14682	99.734	0.178586	75.71	567	312	102.2	11.3603	9.55352	0.104673	0.67663	No Tuna
812	Survey_1_2009_19675_24	10332	393.222	264.352	1263.66	236	220	299	132	190.267	69.1402	177.54	0.0813083	299.962	236	351	4.58915	132	2.7519	0.363385	0.344486	Tuna
813	Survey_1_2009_19675_8	3125	346.008	257.061	1324.2	186	187	381	199	104.317	38.1421	12.51	0.022395	389.936	186	386	12.2897	160.872	2.73496	0.365636	0.0666809	No Tuna
814	Survey_1_2009_19676_0	5535	597.828	185.042	1040.64	453	73	251	313	201.278	35.0132	129.82	0.0642285	400.586	453	73	128.615	78.8472	5.74861	0.173955	0.249128	Tuna
815	Survey_1_2009_19676_183	315	724.065	360.405	113.556	719	335	9	51	56.1642	7.14103	93.8895	0.306971	51.6236	720	335	98.9149	8.00644	7.86501	0.127145	0.871369	No Tuna
816	Survey_1_2009_19676_32	4052	375.612	266.374	1504.27	183	186	400	200	109.239	47.2285	0.499758	0.0225024	400.551	183	378	3.00527	200	2.31298	0.432342	0.0640784	No Tuna
817	Survey_1_2009_19676_78	15290	384.747	284.974	1617.67	239	227	288	159	216.814	89.7904	1.66769	0.0734237	290.986	240	386	9.49469	153.786	2.41467	0.414135	0.43619	Tuna
818	Survey_1_2009_19677_126	626	614.321	347.843	195.196	603	303	20	83	85.8249	9.28691	99.0087	0.206463	84.5281	606	303	100.911	13.3713	9.24149	0.108208	0.704558	No Tuna
819	Survey_1_2009_19677_4	3734	557.055	144.976	871.283	406	75	257	181	175.217	27.1336	144.657	0.0618109	311.231	406	78	145.34	56.9166	6.45756	0.154857	0.304704	Tuna
820	Survey_1_2009_19677_44	3885	375.817	265.876	1520.39	186	186	397	200	107.636	45.9562	1.15283	0.02112	397.986	186	358	175.966	200	2.34214	0.42696	0.0615343	No Tuna
821	Survey_1_2009_19677_70	16078	385.65	288.776	1464.68	239	231	288	155	226.12	90.5324	1.2066	0.0941798	291.494	239	386	8.88066	144.21	2.49766	0.400374	0.494365	Tuna
822	Survey_1_2009_19678_120	239	257.483	332.546	121.924	248	317	23	33	32.1144	9.47564	66.4443	0.202037	36.8917	249	348	57.1715	14.8935	3.38915	0.295059	0.506356	No Tuna
823	Survey_1_2009_19678_138	259	717.149	357.859	140.811	712	326	10	60	62.0115	5.31787	94.7869	0.164148	60.531	713	326	97.5946	7.48153	11.661	0.0857561	0.661558	No Tuna
824	Survey_1_2009_19678_146	241	52.1349	363.102	120.426	48	335	9	51	54.4274	5.6378	85.6296	0.208825	51.4782	48	386	82.1847	6.90756	9.65402	0.103584	0.741538	No Tuna
825	Survey_1_2009_19678_2	3982	378.878	263.314	1506.81	186	186	397	200	109.615	46.253	0.79638	0.022039	397.364	186	362	177.548	200	2.36991	0.421958	0.063254	No Tuna
826	Survey_1_2009_19678_30	15853	393.59	291.763	1319.54	267	230	253	156	212.339	95.0585	176.218	0.114413	255.838	267	381	8.54184	151.228	2.23378	0.447672	0.51819	Tuna
827	Survey_1_2009_19678_77	383	245.093	312.738	189.765	231	287	31	54	57.5254	8.47714	62.2993	0.133653	60.9016	231	340	60.4885	14.3164	6.78594	0.147363	0.545196	No Tuna
828	Survey_1_2009_19679_42	12037	381.818	287.617	1425.41	253	240	263	119	201.307	76.1323	3.92356	0.0744477	263.372	253	352	3.04709	119	2.64418	0.378189	0.50102	Tuna
829	Survey_1_2009_19679_7	4458	372.728	260.563	1760.03	187	186	396	200	118.573	47.8701	178.348	0.0180846	396.989	187	358	175.956	200	2.47697	0.403719	0.0703321	No Tuna
830	Survey_1_2009_19680_2	4043	559.839	160.197	790.472	427	92	230	181	178.521	28.8354	141.43	0.0813093	292.062	427	92	141.953	52.7452	6.19103	0.161524	0.383532	Tuna
831	Survey_1_2009_19680_218	237	627.259	367.909	90.0416	623	348	8	38	40.6608	7.42134	93.0755	0.367343	38.833	623	348	101.889	8	5.4789	0.182518	0.847943	No Tuna
832	Survey_1_2009_19680_31	3968	379.858	261.142	1534.23	186	186	396	200	108.909	46.3893	0.580355	0.0211837	396.989	186	358	175.956	200	2.34772	0.425945	0.0627188	No Tuna
833	Survey_1_2009_19680_95	13242	383.129	293.747	1523.97	253	240	259	127	196.179	85.9433	1.88164	0.0716487	259.557	253	343	176.245	125.619	2.28265	0.438087	0.547858	Tuna
834	Survey_1_2009_19681_1	3776	557.818	154.615	568.021	468	100	161	123	181.845	26.4387	143.413	0.147066	196.01	468	107	143.715	33.7112	6.87801	0.145391	0.705926	Tuna
835	Survey_1_2009_19681_165	103	299.461	334.073	74.0833	294	323	12	21	17.6371	7.43568	67.1059	0.235834	21.8403	298	344	74.0546	10.4361	2.37195	0.421594	0.622356	No Tuna
836	Survey_1_2009_19681_222	129	619.043	373.539	71.0122	615	360	8	26	27.6913	5.9314	91.2286	0.321465	26.4764	616	386	79.1145	7.59981	4.66859	0.214197	0.706849	No Tuna
837	Survey_1_2009_19681_37	3854	381.07	260.731	1607.77	186	186	397	200	106.253	46.1828	179.025	0.018736	397.725	186	362	176.54	200	2.3007	0.434649	0.060916	No Tuna
838	Survey_1_2009_19681_74	12482	383.031	297.599	1565.13	263	243	246	138	191.301	83.0764	179.306	0.0640316	246.293	263	359	2.7927	129.404	2.30271	0.434271	0.514817	Tuna
839	Survey_1_2009_19681_89	295	504.924	282.158	178.007	483	259	43	48	57.5155	6.53051	131.159	0.116992	62.3699	484	259	131.1	10.6783	8.8072	0.113543	0.529148	No Tuna
840	Survey_1_2009_19682_1	3837	378.981	266.323	1496.39	186	186	397	200	107.021	45.6492	0.748946	0.0215335	397.454	186	367	177.26	200	2.34443	0.426544	0.0608227	No Tuna
841	Survey_1_2009_19682_113	110	465.945	352.627	50.7696	460	345	12	16	16.0651	8.71806	117.487	0.536285	17.6918	460	346	132.709	9.84428	1.84274	0.542671	0.791367	No Tuna
842	Survey_1_2009_19682_27	11445	375.59	302.324	975.266	264	257	239	112	197.874	73.6438	6.63829	0.15121	239.075	264	355	1.43809	104.358	2.68691	0.372175	0.604692	Tuna
843	Survey_1_2009_19683_1	3855	377.065	268.123	1477.26	186	187	396	199	108.484	45.2449	1.29574	0.0221985	396.989	186	358	175.956	199	2.3977	0.417067	0.061077	No Tuna
844	Survey_1_2009_19683_19	437	380.381	258.727	179.882	344	251	75	16	68.4668	8.12665	2.17502	0.169713	75.4255	344	267	6.08853	14.3557	8.42496	0.118695	0.551072	No Tuna
845	Survey_1_2009_19683_27	7891	376.157	301.052	855.1	298	264	165	122	148.501	67.6569	13.1779	0.135615	184.765	300	386	28.0907	98.2229	2.19492	0.455598	0.56304	Tuna
846	Survey_1_2009_19684_143	426	280.81	371.472	156.267	271	349	21	37	31.5649	17.1837	95.9247	0.219222	38.6005	279	349	106.557	20.7166	1.83691	0.544392	0.688763	No Tuna
847	Survey_1_2009_19684_45	948	563.889	319.292	357.161	527	252	57	134	102.434	11.7836	110.698	0.0933876	145.231	527	252	112.681	24.2937	8.69292	0.115036	0.393035	No Tuna
848	Survey_1_2009_19684_48	9249	376.678	300.497	965.266	281	257	211	100	166.419	70.7622	4.42587	0.124741	212.042	281	334	174.316	100	2.35181	0.425204	0.584899	Tuna
849	Survey_1_2009_19684_6	2768	318.867	249.443	1173.12	186	186	337	200	107.074	32.9148	23.9933	0.0252748	365.952	187	386	23.3425	125.443	3.25307	0.307402	0.08279	No Tuna
850	Survey_1_2009_19684_89	519	647.754	343.935	212.167	636	298	19	88	88.4104	7.47436	98.6825	0.144885	89.627	637	298	100.934	11.2837	11.8285	0.0845417	0.635251	No Tuna
851	Survey_1_2009_19685_10	197	377.617	117.51	120.083	348	114	53	7	49.4024	5.07724	1.1174	0.171677	53.0377	348	119	2.16108	6.65237	9.73017	0.102773	0.681661	No Tuna
852	Survey_1_2009_19685_118	10557	375.768	316.839	1274.04	279	266	208	120	171.736	78.269	5.36987	0.0817302	209.16	279	355	173.962	119.251	2.19418	0.455752	0.531839	Tuna
853	Survey_1_2009_19685_18	146	317.555	126.288	124.024	299	119	44	16	38.5215	4.8257	14.5537	0.119275	45.607	299	131	15.2551	10.125	7.98257	0.125273	0.462758	No Tuna
854	Survey_1_2009_19685_198	265	314.466	375.972	127.439	305	361	20	25	23.5915	14.3021	85.269	0.205047	27.313	311	361	113.749	18.8885	1.64951	0.606241	0.672589	No Tuna
855	Survey_1_2009_19685_4	5243	550.36	173.934	1009.94	403	112	244	160	198.929	33.5576	143.693	0.0645956	289.607	403	113	147.407	54.8194	5.928	0.168691	0.458806	Tuna
856	Survey_1_2009_19685_44	4117	374.462	265.121	1666.72	184	186	399	200	110.162	47.5837	1.51536	0.0186237	399.721	184	362	176.558	200	2.31513	0.431942	0.0651409	No Tuna
857	Survey_1_2009_19686_132	415	474.363	358.04	154.894	459	341	27	38	35.0243	15.0865	118.736	0.217363	40	461	345	126.87	22.5639	2.32156	0.430745	0.632622	No Tuna
858	Survey_1_2009_19686_37	2825	284.789	253.379	1038.8	186	186	297	200	113.533	31.6815	33.4973	0.0328977	341.985	187	386	30.3891	105.957	3.58358	0.27905	0.107412	No Tuna
859	Survey_1_2009_19686_58	1285	546.671	293.425	477.955	483	215	101	171	113.184	14.4554	118.782	0.0706868	196.105	487	215	119.31	34.4737	7.82989	0.127716	0.258032	No Tuna
860	Survey_1_2009_19686_6	1150	557.863	169.223	324.316	503	130	103	86	119.426	12.2605	140.88	0.137395	129.63	503	135	141.892	18.8881	9.74074	0.102662	0.56414	Tuna
861	Survey_1_2009_19686_74	8417	370.327	313.68	876.656	284	266	181	120	158.815	67.4803	15.4693	0.137629	193.83	284	386	24.0525	93.9356	2.3535	0.424899	0.636446	Tuna
862	Survey_1_2009_19687_3	3800	394.665	246.345	1413.07	194	186	387	200	113.882	42.4853	173.036	0.0239147	390.217	194	336	172.638	178.035	2.6805	0.373064	0.0706077	No Tuna
863	Survey_1_2009_19687_50	8446	367.827	318.492	835.1	282	271	183	115	157.422	68.3118	16.7476	0.152189	194.538	282	385	19.8321	97.1504	2.30447	0.43394	0.648172	Tuna
864	Survey_1_2009_19687_57	705	718.477	332.996	258.995	704	276	23	110	109.407	8.20456	98.7446	0.132074	112.178	705	276	101.31	12.0853	13.3349	0.0749915	0.638009	No Tuna
865	Survey_1_2009_19687_98	247	190.334	364.945	139.983	186	339	10	47	42.0833	7.47303	82.569	0.158401	48.0521	186	386	77.9885	10	5.63136	0.177577	0.667568	No Tuna
866	Survey_1_2009_19688_0	1837	553.198	179.978	392.257	489	143	114	91	124.379	18.8049	140.746	0.15003	143.534	490	143	140.654	27.4112	6.6142	0.15119	0.602493	Tuna
867	Survey_1_2009_19688_106	624	710.506	332.139	270.35	697	279	22	107	102.333	7.76391	98.8704	0.107285	108.674	699	279	100.069	12.9833	13.1806	0.0758692	0.560144	No Tuna
868	Survey_1_2009_19688_112	7819	369.371	324.906	948.171	288	282	176	104	153.199	64.9837	17.8107	0.109292	185.626	288	385	18.5326	87.2541	2.3575	0.424178	0.666525	Tuna
869	Survey_1_2009_19688_128	540	57.2204	342.757	229.48	50	295	17	91	94.9407	7.24188	82.4419	0.128858	92.228	50	386	80.6398	11.9943	13.1099	0.076278	0.616438	No Tuna
870	Survey_1_2009_19688_23	4181	374.935	260.887	1534.9	186	184	397	202	112.218	47.438	179.511	0.0223014	397.408	186	368	177.404	202	2.36558	0.422729	0.0659162	No Tuna
871	Survey_1_2009_19689_19	4175	376.795	266.874	1534.23	186	186	397	200	113.555	46.8125	0.279175	0.0222888	397.725	187	349	174.662	200	2.42573	0.412246	0.0659907	No Tuna
872	Survey_1_2009_19689_4	4347	552.845	192.845	583.377	482	138	137	132	170.257	32.5084	138.277	0.16051	187.449	483	140	136.513	39.711	5.23732	0.190937	0.740987	Tuna
873	Survey_1_2009_19689_90	7130	366.15	331.399	618.423	294	289	161	97	146.738	61.8667	19.0847	0.234276	170.135	294	383	18.8609	83.8745	2.37184	0.421614	0.701357	Tuna
874	Survey_1_2009_19690_3	527	339.995	124.157	245.037	294	114	80	21	67.1293	9.9956	8.09088	0.110296	82	294	134	12.6804	17.2303	6.71589	0.148901	0.521524	No Tuna
875	Survey_1_2009_19690_32	3230	385.611	274.858	1515.56	186	187	401	199	98.7419	41.6496	1.02713	0.0176713	401.45	186	365	177.287	199	2.37077	0.421803	0.0517081	No Tuna
876	Survey_1_2009_19690_7	152	309.678	137.921	83.7401	296	132	29	12	29.2863	6.60829	18.4279	0.272387	30.6757	296	143	19.0256	8.97199	4.43175	0.225645	0.730769	No Tuna
877	Survey_1_2009_19690_70	7255	369.526	333.479	766.347	295	288	157	98	138.04	66.9181	17.8664	0.155237	165.082	295	381	19.0935	90.9711	2.06282	0.484774	0.687482	Tuna
878	Survey_1_2009_19690_9	4521	551.807	196.986	711.886	451	134	176	158	186.371	30.8863	138.383	0.112104	233.692	451	136	138.122	46.3331	6.0341	0.165725	0.579653	Tuna
879	Survey_1_2009_19691_121	146	624.808	371.404	85.8406	620	352	10	34	32.9639	5.63928	97.0408	0.248987	34.7131	621	352	101.634	8.58635	5.84541	0.171074	0.654709	No Tuna
880	Survey_1_2009_19691_56	7087	368.546	335.563	727.963	300	294	160	92	140.776	64.0979	17.3801	0.168056	164.451	300	386	13.3602	82.5562	2.19627	0.455318	0.713516	Tuna
881	Survey_1_2009_19691_9	4035	372.718	264.419	1567	186	186	397	200	108.431	47.3807	1.14835	0.0206499	397.181	186	363	178.269	200	2.28849	0.436968	0.0639487	No Tuna
882	Survey_1_2009_19692_1	4266	368.75	265.235	1545.78	185	187	398	199	113.001	48.0673	0.426661	0.0224354	398.321	185	364	177.698	199	2.35088	0.425372	0.0672632	No Tuna
883	Survey_1_2009_19692_115	338	425.24	350.964	156.208	415	339	26	28	23.2036	18.5469	104.354	0.174068	28.4605	417	340	108.435	26	1.25108	0.799311	0.656311	No Tuna
884	Survey_1_2009_19692_69	5878	358.959	337.264	590.323	302	297	141	89	128.414	58.2808	28.5334	0.211963	145.499	304	385	17.1896	75.2412	2.20337	0.453849	0.707553	Tuna
885	Survey_1_2009_19693_23	3798	374.892	269.732	1426.1	186	187	397	199	107.317	45.0606	1.24093	0.0234673	397.666	186	363	176.684	199	2.38162	0.419883	0.0603897	No Tuna
886	Survey_1_2009_19693_3	5289	565.718	228.599	736.815	472	154	159	190	187.343	35.9456	129.791	0.122424	240.36	472	161	130.782	54.6703	5.21186	0.19187	0.547657	Tuna
887	Survey_1_2009_19693_80	5432	364.201	338.684	796.649	313	300	127	86	109.628	63.0883	19.8438	0.107556	129.449	319	386	20.8151	78.8777	1.73769	0.575477	0.684131	Tuna
888	Survey_1_2009_19694_17	4002	378.158	264.333	1599.32	186	185	397	201	108.497	46.9645	0.631737	0.0196614	398.328	187	343	173.803	201	2.31019	0.432865	0.0629681	No Tuna
889	Survey_1_2009_19694_2	5717	568.209	236.731	735.987	476	156	151	191	190.346	38.2415	127.717	0.132629	236.224	476	156	126.045	57.0384	4.97747	0.200905	0.550453	Tuna
890	Survey_1_2009_19694_93	3765	361.668	344.571	579.855	316	311	107	75	103.017	46.5337	30.9602	0.140714	114.018	316	375	21.6148	60.4246	2.2138	0.451711	0.701836	Tuna
891	Survey_1_2009_19695_11	3997	381.231	261.424	1601.14	186	185	397	201	108.661	46.8349	179.92	0.0195923	397.503	186	366	177.116	201	2.32009	0.431017	0.063073	No Tuna
892	Survey_1_2009_19695_113	142	687.901	365.408	109.397	684	345	8	41	41.4531	4.36156	95.111	0.149103	41.4367	685	345	98.3257	6.06432	9.50419	0.105217	0.632517	No Tuna
893	Survey_1_2009_19695_39	142	551.204	210.021	113.64	538	202	27	16	23.2936	7.76179	144.532	0.138178	29.9666	538	204	154.29	11.0068	3.00106	0.333216	0.597895	No Tuna
894	Survey_1_2009_19695_46	230	573.435	233.626	204.451	556	219	33	31	36.5169	8.01943	132.799	0.0691449	43.9318	556	219	138.691	11.8963	4.55356	0.219608	0.534884	No Tuna
895	Survey_1_2009_19695_98	3027	366.957	347.665	563.068	327	319	101	67	89.8806	42.8802	24.0171	0.119978	106.042	329	385	20.9987	57.6586	2.09609	0.477079	0.63214	No Tuna
896	Survey_1_2009_19696_1	8607	194.6	166.214	2680.97	40	41	523	345	195.225	56.1341	34.0854	0.0150479	599.971	40	386	29.3421	183.977	3.47783	0.287536	0.10806	No Tuna
897	Survey_1_2009_19696_117	1637	423.089	119.857	657.713	282	101	270	61	126.672	16.4542	172.175	0.0475539	272.389	282	124	172.405	40.927	7.69846	0.129896	0.204843	No Tuna
898	Survey_1_2009_19696_182	6275	565.566	233.197	1218.91	346	128	308	258	178.731	44.7016	134.99	0.0530742	392.44	346	133	139.858	108.264	3.99831	0.250105	0.208728	No Tuna
899	Survey_1_2009_19696_214	2741	699.876	282.632	985.727	625	139	107	247	173.718	20.0898	109.616	0.0354491	268.263	625	140	113.507	41.9995	8.64707	0.115646	0.324744	No Tuna
900	Survey_1_2009_19696_303	282	195.752	201.365	186.149	171	177	49	51	66.2179	5.4223	46.6747	0.102267	69.3109	171	228	46.1691	10.6261	12.2121	0.0818858	0.469218	No Tuna
901	Survey_1_2009_19696_313	6059	352.281	258.838	1594.17	186	181	398	205	134.984	57.1514	0.278647	0.0299601	398.407	186	368	177.41	205	2.36187	0.423393	0.093781	No Tuna
902	Survey_1_2009_19696_51	19112	382.645	204.826	3520.39	58	75	646	311	252.275	96.4588	3.71953	0.0193791	646.198	58	367	178.581	311	2.61537	0.382355	0.121199	No Tuna
903	Survey_1_2009_19696_527	291	553.132	310.926	195.421	537	282	30	61	61.5808	6.0167	113.728	0.0957544	66.7083	537	282	113.875	10.5923	10.235	0.0977042	0.494477	No Tuna
904	Survey_1_2009_19696_570	622	139.286	353.54	245.439	132	310	17	76	73.3884	10.7913	85.0267	0.129752	77.2787	132	386	79.5625	14.203	6.80072	0.147043	0.689197	No Tuna
905	Survey_1_2009_19696_583	200	530.72	338.46	109.296	522	319	17	40	44.4545	5.72828	108.358	0.210391	43.4626	522	319	113.025	7.98204	7.76053	0.128857	0.660066	No Tuna
906	Survey_1_2009_19696_598	599	352.612	345.806	270.676	329	329	49	33	36.2522	21.0379	29.2594	0.102739	51.8652	329	360	19.1336	26.2886	1.72319	0.58032	0.582119	No Tuna
907	Survey_1_2009_19696_612	301	669.955	360.188	126.083	664	334	11	52	55.1228	6.95256	94.6465	0.237937	52.7731	665	334	99.8193	9.17755	7.92842	0.126129	0.726176	No Tuna
908	Survey_1_2009_19696_636	149	119.312	366.748	86.1838	115	351	8	35	33.6376	5.6399	86.3028	0.252084	35.2278	118	386	83.4802	8	5.96422	0.167666	0.714628	No Tuna
909	Survey_1_2009_19696_646	272	162.86	372.971	124.669	156	357	14	29	28.3938	12.1971	83.2461	0.219918	31.3847	156	386	67.5206	13.6626	2.32793	0.429567	0.75766	No Tuna
910	Survey_1_2009_19697_1	4313	362.455	273.259	1617.95	178	186	406	200	114.323	48.0349	3.54252	0.0207042	406.315	178	367	177.743	200	2.38	0.420169	0.0675104	No Tuna
911	Survey_1_2009_19697_100	223	343.267	348.343	115.681	331	335	24	28	32.0706	8.85337	51.6354	0.209406	34.0588	333	363	49.7636	11.5327	3.62241	0.276059	0.697966	No Tuna
912	Survey_1_2009_19697_2	2213	572.868	247.993	498.624	513	187	103	148	134.48	20.9524	125.297	0.111852	177.53	514	188	124.675	35.2265	6.41833	0.155804	0.510143	Tuna
913	Survey_1_2009_19698_109	530	355.342	359.245	157.723	336	344	37	34	33.8311	19.9466	36.3891	0.26773	41.1096	346	378	48.9452	22.9758	1.69608	0.589594	0.712366	No Tuna
914	Survey_1_2009_19698_12	3890	372.165	265.843	1560.13	187	187	396	199	108.852	45.5011	0.997366	0.0200835	397.212	187	352	175.524	199	2.3923	0.418007	0.0617799	No Tuna
915	Survey_1_2009_19698_4	3681	576.126	266.412	707.661	477	171	142	215	153.688	30.4955	122.376	0.0923688	257.111	478	171	123.257	56.5362	5.0397	0.198424	0.383697	Tuna
916	Survey_1_2009_19699_101	417	350.054	366.078	145.966	337	344	29	42	40.4161	13.1369	65.466	0.245949	44.2719	347	386	71.5651	17.0636	3.07654	0.32504	0.6786	No Tuna
917	Survey_1_2009_19699_113	216	180.157	369.468	89.8406	176	352	9	34	35.9862	7.64236	86.9534	0.336293	34.7131	176	386	78.3664	9	4.70879	0.212369	0.8	No Tuna
918	Survey_1_2009_19699_16	3940	366.065	271.003	1541.04	185	184	398	202	109.221	45.9306	0.633939	0.0208487	398.502	185	366	177.123	202	2.37795	0.42053	0.0622762	No Tuna
919	Survey_1_2009_19699_4	278	418.673	159.615	141.296	389	154	60	12	59.2571	5.9733	171.447	0.174981	60.6712	389	156	171.469	9.61735	9.92033	0.100803	0.658768	No Tuna
920	Survey_1_2009_19699_7	4893	573.19	269.042	804.899	451	163	176	223	174.244	35.7542	123.795	0.094908	277.406	453	163	126.498	64.4354	4.8734	0.205196	0.373412	Tuna
921	Survey_1_2009_19699_72	651	60.967	335.764	268.593	52	281	23	105	103.028	8.04517	81.0811	0.113397	107.49	52	386	77.6446	13.7353	12.8062	0.0780872	0.547519	No Tuna
922	Survey_1_2009_19699_93	406	713.034	359.406	152.368	707	328	12	58	61.6763	8.38143	94.0596	0.219761	59.0339	707	328	100.739	10.3046	7.35868	0.135894	0.752549	No Tuna
923	Survey_1_2009_19700_25	2017	580.43	278.173	646.69	524	209	91	149	111.86	22.9584	119.858	0.060607	170.558	524	209	119.12	34.4941	4.87228	0.205243	0.459558	No Tuna
924	Survey_1_2009_19700_4	4469	380.926	268.66	1597.82	184	186	400	200	114.441	49.721	2.73986	0.0219969	400.605	184	386	3.1481	200	2.30166	0.434469	0.0701691	No Tuna
925	Survey_1_2009_19700_66	364	233.591	282.379	161.865	216	256	38	52	63.2372	7.3289	55.6579	0.174584	63.0079	216	307	54.0395	11.6211	8.62848	0.115895	0.583801	No Tuna
926	Survey_1_2009_19700_76	327	263.95	283.882	169.522	247	263	36	46	55.4248	7.51197	51.2244	0.14299	57.6281	247	309	51.3402	12.116	7.3782	0.135534	0.562823	No Tuna
927	Survey_1_2009_19701_2	4072	367.082	264.917	1449.72	186	186	397	200	110.562	46.8935	1.96861	0.0243473	397.283	186	361	177.836	200	2.35772	0.424138	0.064535	No Tuna
928	Survey_1_2009_19701_36	183	286.314	312.265	87.5391	274	297	22	30	33.8507	6.88324	52.8797	0.300094	34.9857	276	327	59.0362	9.34041	4.91785	0.203341	0.717647	No Tuna
929	Survey_1_2009_19701_45	128	254.125	327.523	71.4975	248	314	13	28	28.2319	5.77271	66.9315	0.314658	29.1548	249	342	67.8337	7.7062	4.89058	0.204475	0.70137	No Tuna
930	Survey_1_2009_19702_3	4168	364.998	265.678	1520.08	186	186	397	200	110.291	48.117	1.26993	0.0226674	397.917	186	359	176.109	200	2.29214	0.436274	0.0661168	No Tuna
931	Survey_1_2009_19703_131	109	652.821	371.656	80.5269	650	355	5	31	30.1877	4.59735	90.8813	0.211229	31.1448	652	355	95.5275	5	6.56632	0.152292	0.762238	No Tuna
932	Survey_1_2009_19703_5	3801	576.344	289.953	730.548	483	184	133	202	166.833	29.0085	118.872	0.0894973	241.305	484	184	123.163	50.6004	5.75119	0.173877	0.426528	Tuna
933	Survey_1_2009_19703_6	4011	375.08	262.01	1600.85	186	186	397	200	108.197	47.2004	1.25589	0.0196679	397.555	186	386	6.49935	200	2.2923	0.436243	0.0632082	No Tuna
934	Survey_1_2009_19703_85	538	163.853	333.742	262.652	154	274	30	112	91.6367	7.47521	76.8913	0.0980012	115.209	154	386	76.4462	13.113	12.2587	0.0815744	0.462001	No Tuna
935	Survey_1_2009_19703_92	465	120.018	340.218	259.279	112	287	23	99	86.72	6.82722	79.5023	0.0869215	101.203	112	386	78.0239	11.0461	12.7021	0.0787272	0.509868	No Tuna
936	Survey_1_2009_19704_28	3088	586.129	309.944	532.198	537	231	78	155	152.676	25.7524	111.269	0.137006	171.759	540	231	115.521	35.4984	5.92862	0.168673	0.605847	Tuna
937	Survey_1_2009_19704_4	4496	381.471	265.032	1560.45	185	186	402	200	115.657	49.4952	0.781097	0.0232025	402.449	185	354	177.294	200	2.33674	0.427947	0.0703489	No Tuna
938	Survey_1_2009_19705_32	1818	588.212	318.592	341.345	558	261	52	118	115.773	19.9938	109.223	0.196072	124.595	563	261	108.726	24.8635	5.79044	0.172698	0.739175	Tuna
939	Survey_1_2009_19705_5	3952	381.576	265.177	1516.77	187	186	396	200	111.064	45.3059	178.201	0.0215867	397.457	187	386	4.9073	200	2.45142	0.407926	0.0622617	No Tuna
940	Survey_1_2009_19706_30	151	115.54	251.169	64.4264	108	240	15	24	26.2578	7.32199	65.7516	0.45715	25.632	110	264	69.444	9.82441	3.58616	0.27885	0.755	No Tuna
941	Survey_1_2009_19706_4	3778	391.336	261.573	1474.67	187	186	396	200	105.963	45.3962	179.503	0.0218314	397.819	187	386	5.4813	200	2.33417	0.428418	0.0596798	No Tuna
942	Survey_1_2009_19706_54	683	90.5952	330.762	266.794	80	274	27	112	107.81	8.06626	79.4752	0.120581	114.756	80	386	77.417	13.7374	13.3655	0.0748194	0.547276	No Tuna
943	Survey_1_2009_19706_63	485	582.533	317.622	200.208	565	279	30	77	77.5605	7.9618	109.096	0.152051	81.9329	565	279	109.983	11.7907	9.74157	0.102653	0.593999	No Tuna
944	Survey_1_2009_19706_67	669	680.195	331.959	260.309	666	281	23	105	101.657	8.37914	99.4968	0.124068	106.888	668	281	100.784	12.7977	12.1321	0.0824257	0.585046	No Tuna
945	Survey_1_2009_19707_1	3895	378.725	269.533	1551.06	186	186	398	200	108.769	45.5943	1.32315	0.0203452	398.915	186	359	176.119	200	2.38559	0.419183	0.0617318	No Tuna
946	Survey_1_2009_19707_44	2027	587.13	329.914	323.505	556	265	51	121	121.704	21.2059	107.449	0.24339	129.097	560	265	110.4	27.872	5.73917	0.174241	0.6924	Tuna
947	Survey_1_2009_19707_70	197	91.3629	370.084	75.5563	88	354	7	32	35.3919	7.08717	87.8847	0.433645	32.5576	88	386	79.3803	7	4.9938	0.200248	0.927059	No Tuna
948	Survey_1_2009_19708_18	3237	577.469	309.901	503.47	514	223	95	163	157.87	26.1068	113.795	0.160474	187.171	515	223	119.441	40.564	6.04709	0.165369	0.534423	Tuna
949	Survey_1_2009_19708_3	3581	371.109	264.274	1530.23	186	187	396	199	103.969	43.8541	1.13738	0.0192178	396.989	186	358	175.956	199	2.3708	0.421799	0.0567768	No Tuna
950	Survey_1_2009_19708_68	298	717.134	361.836	119.355	712	335	10	51	54.8052	6.92316	94.0443	0.262871	51.6236	714	335	98.9149	9.04425	7.91621	0.126323	0.74407	No Tuna
951	Survey_1_2009_19708_88	192	321.411	380.469	80.669	311	372	23	14	19.3534	12.6315	175.593	0.370764	23.7697	311	378	165.379	14	1.53216	0.652673	0.735632	No Tuna
952	Survey_1_2009_19709_2	6739	463.122	285.216	1959.07	187	185	421	201	147.634	58.1191	171.25	0.0220651	422.291	187	352	175.518	201	2.5402	0.39367	0.100512	Tuna
953	Survey_1_2009_19709_75	118	322.034	353.746	53.9411	316	344	12	20	21.2374	7.07441	67.5861	0.509626	21.9317	318	364	65.7723	8.5385	3.002	0.333111	0.784053	No Tuna
954	Survey_1_2009_19709_95	114	312.342	378.789	54.7696	305	369	13	17	15.8621	9.15068	76.9127	0.477569	17.4642	311	369	103.241	11.6316	1.73344	0.576888	0.737864	No Tuna
955	Survey_1_2009_19709_97	107	327.472	380.836	57.3553	321	372	14	14	13.0476	10.4415	97.6984	0.408739	16.1245	326	372	119.745	13.3988	1.24959	0.800263	0.801498	No Tuna
956	Survey_1_2009_19710_1	3814	383.245	266.848	1506.04	186	187	398	199	108.797	44.6348	179.174	0.0211308	398.407	186	362	177.41	199	2.4375	0.410257	0.0605926	No Tuna
957	Survey_1_2009_19710_50	1350	592.723	349.712	250.593	574	304	34	82	82.3306	20.8777	103.357	0.270151	87.3155	575	304	110.095	26.3236	3.94348	0.253583	0.755034	No Tuna
958	Survey_1_2009_19710_64	226	709.858	362.004	114.77	704	337	10	49	51.8729	5.54725	93.0906	0.215608	49.366	707	337	96.9811	8.27276	9.35109	0.106939	0.653179	No Tuna
959	Survey_1_2009_19711_0	5011	430.45	278.231	1532.71	186	186	413	200	125.745	50.7392	168.574	0.0268048	413.31	186	365	177.781	200	2.47827	0.403508	0.0777556	Tuna
960	Survey_1_2009_19712_16	4746	447.702	287.834	1717.08	186	186	418	200	123.051	49.1082	167.317	0.0202282	418.688	186	362	176.714	200	2.5057	0.399089	0.0734402	Tuna
961	Survey_1_2009_19713_3	6128	447.234	288.697	1757.19	187	187	419	199	145.193	53.7384	170.842	0.0249398	419.386	187	365	177.54	199	2.70184	0.370118	0.0933279	Tuna
962	Survey_1_2009_19714_3	5016	421.699	280.573	1642.11	187	186	415	200	126.203	50.6055	171.354	0.0233756	415.435	187	367	177.379	200	2.49386	0.400984	0.0777265	No Tuna
963	Survey_1_2009_19715_1	4498	412.618	277.491	1621.18	187	187	416	199	118.434	48.3563	170.699	0.0215064	416.434	187	367	177.385	199	2.44919	0.408298	0.06988	No Tuna
964	Survey_1_2009_19715_57	374	645.262	355.463	158.468	637	326	14	60	64.0554	7.43406	96.1105	0.187154	61.3922	637	326	102.225	9.80232	8.61647	0.116057	0.696462	No Tuna
965	Survey_1_2009_19715_62	336	124.333	359.036	133.154	120	331	11	55	58.1509	7.35687	85.2848	0.238143	55.4437	120	386	82.7468	10.6132	7.9043	0.126513	0.711864	No Tuna
966	Survey_1_2009_19716_3	4414	414.698	276.638	1602.74	187	185	412	201	117.211	47.9484	171.414	0.0215933	412.273	187	358	177.915	201	2.44453	0.409077	0.0686486	No Tuna
967	Survey_1_2009_19716_70	356	685.298	357.868	168.711	679	317	13	69	67.9571	6.66999	95.7585	0.157172	70.0357	679	317	99.8658	10.6529	10.1885	0.0981499	0.653211	No Tuna
968	Survey_1_2009_19717_5	5753	442.197	284.206	1649.36	186	185	420	201	139.185	52.6276	170.163	0.0265749	420.171	186	385	1.63658	201	2.64471	0.378114	0.087916	Tuna
969	Survey_1_2009_19718_120	152	49.7171	372.224	66.8701	46	358	8	28	29.2672	6.6126	87.4266	0.427159	28.2843	47	386	81.8699	7.81842	4.42598	0.225939	0.821622	No Tuna
970	Survey_1_2009_19718_5	5316	422.282	281.601	1667.02	186	185	413	201	130.283	51.9525	171.7	0.0240388	413.534	186	365	177.089	201	2.50774	0.398766	0.0818848	Tuna
971	Survey_1_2009_19718_83	702	715.02	331.184	286.936	699	271	25	115	106.357	8.40389	99.8314	0.107146	117.686	699	271	102.265	13.5534	12.6557	0.0790157	0.552538	No Tuna
972	Survey_1_2009_19719_1	3603	424.945	254.137	1283.57	209	185	383	201	114.609	40.0271	163.37	0.027481	394.417	211	284	165.012	155.257	2.86329	0.349248	0.0788489	No Tuna
973	Survey_1_2009_19719_54	658	195.049	346.737	216.267	186	308	23	78	79.1673	10.5825	79.3308	0.176789	80.5233	187	386	75.6186	15.4691	7.48094	0.133673	0.650841	No Tuna
974	Survey_1_2009_20022_103	3569	381.272	262.978	1487.74	186	186	397	200	102.371	44.3894	178.163	0.0202629	397.126	186	362	178.557	200	2.3062	0.433613	0.0567481	No Tuna
975	Survey_1_2009_20022_159	646	274.769	287.362	230.434	247	257	60	66	79.5766	10.3361	48.456	0.15288	87.7838	248	323	47.7702	15.4796	7.69888	0.129889	0.583032	No Tuna
976	Survey_1_2009_20022_5	17743	245.158	109.178	1843.53	65	34	427	221	330.458	68.3629	24.06	0.0656049	458.495	65	234	21.3605	116.5	4.83388	0.206873	0.445899	Tuna
977	Survey_1_2009_20022_65	1606	219.316	186.828	636.448	137	124	190	154	127.129	16.0846	40.0446	0.049823	242.695	137	276	38.4755	35.6402	7.90377	0.126522	0.250351	No Tuna
978	Survey_1_2009_20022_86	351	195.548	163.967	137.38	176	148	38	33	44.1871	10.114	41.5884	0.233707	46.0109	178	179	42.3575	14.479	4.36891	0.22889	0.682879	No Tuna
979	Survey_1_2009_20023_0	33669	237.402	141.87	2982.17	32	32	535	354	392.925	109.102	29.5302	0.0475746	614.353	32	385	29.4441	198.573	3.60146	0.277665	0.379017	Tuna
980	Survey_1_2009_20023_126	256	275.582	239.055	107.196	259	224	34	30	44.9077	7.25821	38.0132	0.279958	43.2782	259	254	40.3141	9.80725	6.18715	0.161625	0.703297	No Tuna
981	Survey_1_2009_20023_162	703	254.26	286.816	212.291	233	255	50	64	74.1477	12.0717	51.3395	0.19602	78.8162	235	319	54.2933	17.1775	6.14228	0.162806	0.674988	No Tuna
982	Survey_1_2009_20023_90	4140	372.568	266.026	1521.54	186	184	397	202	110.919	47.523	1.3402	0.0224721	398.058	186	357	175.822	202	2.33401	0.428448	0.0654571	No Tuna
983	Survey_1_2009_20024_0	24565	214.311	136.686	2569.2	32	32	533	354	365.571	85.557	33.1381	0.046766	613.6	32	386	29.6986	183.258	4.27283	0.234037	0.307828	Tuna
984	Survey_1_2009_20024_104	700	192.219	186.314	281.588	155	151	77	75	101.505	8.7805	44.123	0.110938	105.418	155	225	43.078	15.9013	11.5603	0.0865028	0.535168	No Tuna
985	Survey_1_2009_20024_12	218	444.67	64.6468	118.225	423	58	44	13	44.6818	6.21207	168.889	0.195995	45.3542	423	59	165.964	8.8972	7.19274	0.139029	0.675969	No Tuna
986	Survey_1_2009_20024_133	4025	358.12	264.666	1517.84	186	186	396	200	109.014	47.0102	2.80315	0.0219545	396.788	186	361	176.388	200	2.31895	0.43123	0.0637892	No Tuna
987	Survey_1_2009_20024_235	225	69.7133	301.513	105.054	63	281	14	41	43.0069	6.66123	76.1362	0.256194	42.45	64	322	74.9816	8.8972	6.4563	0.154888	0.745033	No Tuna
988	Survey_1_2009_20024_258	456	57.2961	349.311	205.865	46	323	21	47	36.777	15.787	79.4266	0.13521	48.4665	47	368	68.1986	18.5286	2.32958	0.429262	0.627667	No Tuna
989	Survey_1_2009_20024_33	301	513.822	86.2608	145.338	487	74	54	25	57.8411	6.62582	157.048	0.179068	58.3095	487	75	157.834	9.97722	8.72965	0.114552	0.675645	No Tuna
990	Survey_1_2009_20024_94	936	213.209	186.743	366.257	162	143	111	96	117.865	10.1112	40.9235	0.0876827	145.454	162	237	40.2595	18.5771	11.6569	0.0857862	0.444444	No Tuna
991	Survey_1_2009_20025_199	3912	368.993	265.447	1498.47	183	186	401	200	106.702	46.6804	1.25706	0.0218934	401.603	183	364	176.86	200	2.28581	0.437482	0.0619733	No Tuna
992	Survey_1_2009_20025_2	10633	278.224	101.926	1680.3	103	49	405	150	316.575	42.7651	12.97	0.0473252	424.746	103	199	17.5391	92.841	7.40265	0.135087	0.395125	Tuna
993	Survey_1_2009_20025_250	720	266.511	291.457	287.688	238	255	65	79	84.5194	10.8464	51.3834	0.10932	101.671	239	334	50.9881	19.9904	7.79238	0.12833	0.484359	No Tuna
994	Survey_1_2009_20025_277	463	274.342	305.64	182.593	256	280	40	54	63.4939	9.28452	54.3106	0.174511	66.0303	258	334	54.8658	15.2499	6.83868	0.146227	0.630361	No Tuna
995	Survey_1_2009_20025_317	217	126.62	368.85	99.1543	122	352	10	34	36.2781	7.61597	89.1165	0.277362	34.5254	123	386	79.992	10	4.76343	0.209933	0.744425	No Tuna
996	Survey_1_2009_20026_0	4308	288.76	215.744	1267.45	142	142	393	244	135.616	40.446	26.5305	0.0336995	436.955	142	386	25.92	142.5	3.35301	0.298239	0.0955878	No Tuna
997	Survey_1_2009_20026_107	271	578.511	366.574	101.598	572	346	11	40	43.0552	8.01408	95.6614	0.32992	41.2311	573	346	104.036	10.3615	5.37245	0.186135	0.78098	No Tuna
998	Survey_1_2009_20026_36	2015	449.603	241.02	1002.25	244	187	336	158	94.5475	27.1353	162.346	0.0252075	349.445	244	246	164.055	107.657	3.4843	0.287002	0.073457	No Tuna
999	Survey_1_2009_20026_63	1218	201.694	328.538	492.6	177	252	66	134	114.792	13.5098	69.4032	0.0630766	148.933	178	386	64.1232	24.0677	8.49694	0.117689	0.409963	No Tuna
1000	Survey_1_2009_20027_0	620	171.576	125.421	280.617	133	94	80	66	100.189	7.87923	39.559	0.0989402	101.828	133	158	38.2204	13.6516	12.7155	0.0786439	0.546978	No Tuna
1001	Survey_1_2009_20027_110	376	265.274	258.551	157.622	244	240	45	38	51.9561	9.21429	40.8815	0.190179	57.6281	244	276	38.6598	15.0533	5.63864	0.177348	0.631402	No Tuna
1002	Survey_1_2009_20027_153	168	514.554	301.298	95.5391	504	289	23	27	32.1868	6.64571	126.509	0.23129	32.8024	505	289	127.569	10.1409	4.84325	0.206473	0.619926	No Tuna
1003	Survey_1_2009_20027_161	311	280.24	316.539	122.752	266	295	30	44	51.0996	7.74914	57.0564	0.259365	50.4777	266	338	56.3099	10.1943	6.59423	0.151648	0.69265	No Tuna
1004	Survey_1_2009_20027_168	463	193.576	350.932	254.066	186	303	23	83	70.6333	8.34606	78.0033	0.0901359	85.8662	187	386	75.1545	12.6073	8.46308	0.11816	0.583859	No Tuna
1005	Survey_1_2009_20027_199	107	177.696	374.285	61.4558	174	360	7	26	25.3614	5.3718	89.5184	0.356014	26.1725	177	360	96.5819	6.55714	4.72122	0.21181	0.748252	No Tuna
1006	Survey_1_2009_20027_24	259	202.755	193.678	146.794	183	175	41	40	53.6872	6.14241	44.3823	0.15104	55.2268	183	212	42.0643	9.89949	8.74041	0.114411	0.555794	No Tuna
1007	Survey_1_2009_20027_33	3245	413.911	249.655	1321.66	208	186	375	200	108.832	37.9637	166.398	0.0233446	385.187	208	297	166.794	158.095	2.86673	0.34883	0.0702556	No Tuna
1008	Survey_1_2009_20027_72	109	351.188	212.005	70.5269	335	208	30	8	29.8152	4.65478	10.091	0.275376	30.4138	335	214	9.46232	6.41286	6.40528	0.156121	0.719472	No Tuna
1009	Survey_1_2009_20027_85	3809	328.167	274.056	1159.29	224	222	279	164	121.253	39.9971	21.4164	0.0356153	297.674	226	386	21.4797	110.868	3.03155	0.329865	0.157945	No Tuna
1010	Survey_1_2009_20028_1	44187	229.006	160.345	4331.99	32	33	603	353	427.375	131.642	31.4965	0.0295889	643.261	32	385	20.3788	241.007	3.24648	0.308026	0.382669	Tuna
1011	Survey_1_2009_20028_226	400	665.01	206.232	183.421	645	178	39	58	67.8893	7.50185	123.057	0.149407	67.6757	646	179	124.16	10.977	9.04967	0.110501	0.625	No Tuna
1012	Survey_1_2009_20028_233	4210	345.238	276.598	1594.84	177	186	406	200	111.169	48.218	5.33068	0.0207998	406.241	177	369	178.025	200	2.30554	0.433737	0.0662023	No Tuna
1013	Survey_1_2009_20028_309	157	269.15	298.895	140.995	257	284	23	35	31.3601	6.3743	56.1875	0.0992436	41.8808	257	319	56.6894	10.6625	4.91977	0.203262	0.446657	No Tuna
1014	Survey_1_2009_20028_357	176	322.347	322.102	92.1249	311	313	24	22	26.8939	8.33237	44.2819	0.260596	30.6105	311	334	38.3675	12.0208	3.22765	0.309823	0.637681	No Tuna
1015	Survey_1_2009_20028_382	528	325.225	353.581	227.463	310	321	43	65	60.6367	11.0869	60.6703	0.12824	75.8024	310	386	59.0362	20.1851	5.46924	0.182841	0.438356	No Tuna
1016	Survey_1_2009_20028_424	280	716.757	360.271	131.539	712	335	9	51	54.8185	6.50341	94.8712	0.203357	51.6236	713	335	98.9149	8.70429	8.4292	0.118635	0.759837	No Tuna
1017	Survey_1_2009_20029_0	42053	215.964	164.547	3605.06	34	32	527	354	417.42	128.272	34.9406	0.0406613	591.314	35	377	27.6051	213.456	3.25417	0.307298	0.446541	Tuna
1018	Survey_1_2009_20029_120	3599	377.876	268.515	1514.67	186	187	396	199	106.836	42.8918	0.968479	0.0197131	396.456	186	367	177.253	199	2.49083	0.401473	0.057293	No Tuna
1019	Survey_1_2009_20029_121	205	658.983	205.968	125.095	646	187	25	37	41.9945	6.21544	123.53	0.164619	42.72	648	187	122.574	11.5378	6.75649	0.148006	0.545939	No Tuna
1020	Survey_1_2009_20029_153	650	267.048	250.935	263.161	231	219	82	71	89.7219	9.22412	41.5136	0.117945	107.815	231	290	40.486	16.164	9.72687	0.102808	0.469145	No Tuna
1021	Survey_1_2009_20029_208	245	266.59	315.676	112.61	253	297	26	37	42.8191	7.28516	60.1026	0.242784	41.6773	256	333	59.7436	11.0297	5.87757	0.170138	0.621039	No Tuna
1022	Survey_1_2009_20029_65	449	601.188	140.52	208.392	570	114	61	53	78.6646	7.26737	138.829	0.129926	77.0065	570	117	142.386	10.7771	10.8244	0.0923843	0.616758	No Tuna
1023	Survey_1_2009_20029_8	330	533.776	70.9424	152.652	507	58	52	26	57.66	7.28701	155.671	0.177959	55.7136	507	61	158.962	11.3058	7.9127	0.126379	0.656716	No Tuna
1024	Survey_1_2009_20030_120	3805	372.932	271.984	1494.24	185	187	398	199	108.446	44.6735	1.36634	0.0214152	398.407	185	368	177.41	199	2.42753	0.411942	0.0605699	No Tuna
1025	Survey_1_2009_20030_19	257	463.901	102.768	114.125	441	96	45	14	43.7038	7.48728	165.175	0.24796	46.0977	441	98	167.471	10.3974	5.83708	0.171319	0.743849	No Tuna
1026	Survey_1_2009_20030_195	927	285.708	315.48	369.328	262	280	48	71	56.4911	20.8934	59.5771	0.0854014	77.0779	278	351	67.0942	26.075	2.70377	0.369853	0.553763	No Tuna
1027	Survey_1_2009_20030_5	14833	236.367	140.461	2384.3	91	58	413	181	244.997	77.0865	14.1902	0.0327881	426.888	91	238	14.6548	124.266	3.17821	0.314642	0.401299	Tuna
1028	Survey_1_2009_20031_0	2956	139.649	180.119	1161.15	34	39	303	347	142.618	26.3901	49.5049	0.0275511	459.167	34	386	48.7084	92.6181	5.4042	0.185041	0.0990384	No Tuna
1029	Survey_1_2009_20031_126	4112	377.57	261.119	1579.72	187	186	396	200	111.136	47.1094	178.957	0.0207062	396.989	187	358	175.956	200	2.35911	0.423888	0.0651014	No Tuna
1030	Survey_1_2009_20031_209	1089	289.939	326.801	418.156	271	290	56	96	73.1171	18.9635	65.2149	0.0782637	111.14	271	386	59.7436	33.5189	3.85568	0.259358	0.424644	No Tuna
1031	Survey_1_2009_20031_23	388	210.905	119.691	179.522	182	100	60	40	71.7678	6.88355	33.1587	0.151289	70.7248	183	140	33.4654	10.1757	10.426	0.0959142	0.646667	No Tuna
1032	Survey_1_2009_20031_5	18450	486.541	119.998	2053.4	250	65	405	133	289.211	81.2253	176.84	0.0549868	405.242	250	151	178.02	125.988	3.56061	0.280851	0.565015	Tuna
1033	Survey_1_2009_20032_0	72591	325.07	153.728	5274.21	34	32	676	354	469.918	196.685	12.4249	0.0327927	676.539	34	359	177.713	354	2.38919	0.418552	0.381602	Tuna
1034	Survey_1_2009_20032_107	106	127.585	240.5	87.0538	121	227	16	26	25.1348	5.36959	62.3903	0.175768	28.6356	121	253	65.2249	9.398	4.68095	0.213632	0.493023	No Tuna
1035	Survey_1_2009_20032_197	119	310.105	307.424	63.1543	299	298	22	20	28.2936	5.35512	42.684	0.37493	28.2843	299	318	45	7.77817	5.28346	0.18927	0.710448	No Tuna
1036	Survey_1_2009_20032_233	143	283.997	349.045	88.5685	277	334	14	32	31.8623	5.71438	71.6474	0.22908	33.8378	279	366	71.0296	7.61172	5.57581	0.179346	0.666667	No Tuna
1037	Survey_1_2009_20032_237	112	103.277	357.571	84.0833	98	342	9	31	28.674	4.97325	82.4448	0.199071	31.257	101	373	82.6476	8.30259	5.76565	0.173441	0.580311	No Tuna
1038	Survey_1_2009_20032_51	4723	355.154	263.436	1999.64	183	186	400	200	119.084	50.4979	1.00151	0.0148431	400.5	183	386	2.86241	200	2.3582	0.424052	0.0747216	No Tuna
1039	Survey_1_2009_20032_54	148	581.743	202.784	83.2965	567	189	26	26	34.4345	5.4724	133.739	0.268052	35.3836	567	191	137.291	7.77817	6.2924	0.158922	0.640693	No Tuna
1040	Survey_1_2009_20033_1	44395	235.545	160.791	3192.68	63	47	472	339	396.4	142.597	31.1374	0.054731	533.031	76	386	30.5582	216.684	2.77986	0.35973	0.515591	Tuna
1041	Survey_1_2009_20033_114	18270	345.426	247.625	2866.86	186	178	396	208	223.394	104.13	7.50387	0.0279341	396.919	186	359	176.1	208	2.14533	0.46613	0.278525	Tuna
1042	Survey_1_2009_20033_127	114	568.754	196.228	65.7401	560	188	17	16	20.0383	7.24358	138.121	0.331477	22.0227	560	189	140.528	10.4573	2.76636	0.361486	0.678571	No Tuna
1043	Survey_1_2009_20033_129	112	285.188	197.732	64.4264	274	191	23	13	24.9999	5.70414	25.0308	0.339078	24.5967	274	203	26.5651	8.05695	4.38277	0.228166	0.685015	No Tuna
1044	Survey_1_2009_20033_162	452	606.883	243.553	174.693	585	215	40	58	69.7356	8.25266	122.574	0.186121	67.7422	589	215	121.109	12.7062	8.45008	0.118342	0.603874	No Tuna
1045	Survey_1_2009_20033_281	393	330.92	305.668	177.865	309	289	48	37	51.5088	9.71452	35.7724	0.156107	59.4054	309	326	36.0983	13.5882	5.30225	0.188599	0.64798	No Tuna
1046	Survey_1_2009_20033_342	288	58.6736	357.465	142.468	54	327	10	59	58.2881	6.29105	85.5972	0.178307	59.5399	55	386	82.2782	8.9507	9.26524	0.10793	0.688172	No Tuna
1047	Survey_1_2009_20033_44	791	465.647	135.959	327.948	396	118	128	41	111.763	9.01133	163.096	0.0924221	133.522	396	120	163.465	14.9414	12.4025	0.0806291	0.476937	No Tuna
1048	Survey_1_2009_20034_0	39768	235.248	155.2	4022.92	39	35	497	351	381.117	132.857	30.1886	0.0308789	550.699	39	342	31.4098	205.293	2.86861	0.3486	0.449722	Tuna
1049	Survey_1_2009_20034_105	196	595.071	169.602	117.924	579	154	31	30	37.1296	6.72118	134.381	0.177118	40.4599	579	157	140.013	10.9009	5.52426	0.18102	0.576471	No Tuna
1050	Survey_1_2009_20034_126	4012	358.71	266.967	1568.27	179	186	403	200	107.788	47.3914	6.77666	0.0204989	403.061	179	385	0.995112	200	2.27442	0.439672	0.0633317	No Tuna
1051	Survey_1_2009_20034_137	222	634.072	217.784	140.894	620	199	28	39	45.5944	6.19943	123.837	0.140532	48.0104	620	199	125.676	11.28	7.35461	0.135969	0.526066	No Tuna
1052	Survey_1_2009_20034_159	527	283.538	239.276	248.434	247	214	80	56	82.5402	8.12934	35.0297	0.1073	94.8736	247	267	32.5175	13.9307	10.1534	0.0984894	0.481059	No Tuna
1053	Survey_1_2009_20034_26	244	536.951	73.9713	122.024	516	63	43	26	47.1809	6.58466	153.448	0.205924	47.0106	516	63	156.161	11.197	7.16527	0.139562	0.586538	No Tuna
1054	Survey_1_2009_20034_294	334	347.59	327.177	128.652	329	316	39	27	40.3067	10.5506	32.5796	0.253586	44.1022	330	341	32.9694	15.8681	3.82031	0.261759	0.641691	No Tuna
1055	Survey_1_2009_20034_328	107	39.1916	377.014	51.2132	36	367	7	19	20.6531	6.59642	88.4761	0.51266	19.9249	36	386	72.4744	7	3.13096	0.319391	0.859438	No Tuna
1056	Survey_1_2009_20035_120	232	309.306	334.28	116.167	297	318	25	32	37.1101	7.95987	55.9909	0.216041	37.4433	300	350	55.8855	10.9201	4.66215	0.214493	0.64986	No Tuna
1057	Survey_1_2009_20035_135	321	190.743	369.413	123.882	183	346	15	40	38.7451	10.5487	82.9744	0.262843	42.0595	183	386	71.9958	14.9311	3.67297	0.272259	0.735395	No Tuna
1058	Survey_1_2009_20035_2	10437	223.705	140.846	1502.32	134	79	232	144	183.816	72.2941	28.1632	0.0581115	257.124	143	223	29.8554	84.8025	2.54261	0.393296	0.622343	Tuna
1059	Survey_1_2009_20035_67	3259	376.868	251.486	1414.08	190	187	392	199	101.328	40.9512	175.787	0.0204806	394.058	190	337	172.857	179.773	2.47435	0.404147	0.0595986	No Tuna
1060	Survey_1_2009_20036_1	13957	225.041	151.633	1718.91	112	75	243	200	213.014	83.4244	34.1973	0.0593602	284.004	112	271	31.1713	95.9429	2.55338	0.391638	0.663356	Tuna
1061	Survey_1_2009_20036_123	2511	464.872	248.505	1099.33	270	184	313	202	104.981	30.4542	150.971	0.0261098	351.091	270	225	152.705	111.178	3.44716	0.290094	0.0881346	No Tuna
1062	Survey_1_2009_20036_193	448	234.922	262.906	213.12	208	230	59	71	77.5594	7.35451	50.7846	0.123948	92.3147	208	301	50.2739	11.0216	10.5458	0.0948242	0.578811	No Tuna
1063	Survey_1_2009_20036_230	619	196.771	337.692	223.581	187	302	26	84	79.1116	9.96232	75.3753	0.155608	86.977	187	386	72.6067	14.6164	7.94108	0.125927	0.623678	No Tuna
1064	Survey_1_2009_20036_63	7818	448.688	170.339	1041.79	313	135	262	104	223.519	44.534	169.119	0.0905196	270.185	313	171	165.861	72.0598	5.01906	0.199241	0.550796	Tuna
1065	Survey_1_2009_20037_127	4032	377.223	265.717	1533.78	187	185	396	201	110.553	46.4365	179.114	0.0215379	397.16	189	336	172.768	201	2.38074	0.420037	0.0638101	No Tuna
1066	Survey_1_2009_20037_2	47169	260.602	170.024	4870.4	36	37	525	349	386.246	155.49	21.5876	0.0249883	555.079	36	386	27.5807	257.993	2.48406	0.402567	0.418386	Tuna
1067	Survey_1_2009_20037_206	297	285.251	238.106	148.551	263	223	45	32	52.5492	7.19616	33.6601	0.169127	54.4059	263	255	36.0274	13.4511	7.30239	0.136941	0.555659	No Tuna
1068	Survey_1_2009_20038_0	72631	273.654	174.981	4712.81	32	32	679	354	465.391	198.707	20.8172	0.0410933	679.325	32	357	178.229	354	2.34209	0.426969	0.38098	Tuna
1069	Survey_1_2009_20038_138	4173	365.187	260.1	1594.17	186	186	397	200	108.679	48.8893	1.28672	0.0206343	397.725	186	362	176.54	200	2.22296	0.449851	0.0660787	No Tuna
1070	Survey_1_2009_20038_247	175	330.951	307.757	119.924	315	297	32	23	34.4917	6.46001	35.5821	0.15291	38.833	315	319	34.5085	11.0985	5.33927	0.187291	0.543478	No Tuna
1071	Survey_1_2009_20038_88	1623	611.713	225.84	576.992	545	153	117	164	138.062	14.9677	124.496	0.0612617	199.161	547	153	124.568	31.0197	9.22395	0.108413	0.369409	No Tuna
1072	Survey_1_2009_20039_0	2608	190.018	107.551	785.585	93	42	234	154	169.43	19.5987	33.8404	0.0531045	277.074	96	196	33.518	38.3246	8.64496	0.115674	0.339407	No Tuna
1073	Survey_1_2009_20039_106	4562	374.132	257.448	1750.56	186	179	397	207	114.972	50.521	1.18083	0.0187073	397.322	186	365	177.692	207	2.27573	0.439419	0.0710719	No Tuna
1074	Survey_1_2009_20039_16	41116	286.531	180.726	3474.58	107	78	518	308	327.315	159.939	12.8317	0.0427972	539.637	122	187	158.475	308	2.04649	0.488641	0.31273	Tuna
1075	Survey_1_2009_20039_225	217	284.463	237.196	134.167	265	224	38	28	43.4964	6.35209	33.9538	0.151489	47.2017	265	252	36.3844	10.9772	6.84758	0.146037	0.537129	No Tuna
1076	Survey_1_2009_20039_226	1718	320.858	245.742	876.164	267	224	158	55	97.2016	22.504	14.3269	0.0281231	161.682	270	278	16.5295	40.2776	4.3193	0.231519	0.373154	No Tuna
1077	Survey_1_2009_20039_260	138	438.08	241.514	104.912	422	236	34	12	31.3865	5.59818	160.481	0.157558	35.7351	422	236	162.072	9.46821	5.60655	0.178363	0.578616	No Tuna
1078	Survey_1_2009_20040_1	121	264.219	61.2769	82.0833	247	56	32	13	29.6346	5.19872	19.4628	0.225676	33.2415	247	66	15.7086	7.40822	5.70036	0.175428	0.59901	No Tuna
1079	Survey_1_2009_20040_102	584	241.908	187.195	275.789	206	161	78	57	86.2178	8.62434	35.4722	0.0964871	95.4411	206	217	35.1887	15.0353	9.99703	0.10003	0.480066	No Tuna
1080	Survey_1_2009_20040_19	4573	235.096	155.913	1136.53	161	101	164	127	139.927	41.6111	39.1099	0.0444888	196.023	170	227	37.7468	55.214	3.36274	0.297377	0.566176	No Tuna
1081	Survey_1_2009_20040_294	151	344.089	330.785	70.5685	335	322	20	20	23.1688	8.29819	43.2446	0.381035	25.4558	337	341	45	11.3137	2.79203	0.358162	0.712264	No Tuna
1082	Survey_1_2009_20040_64	21195	497.898	215.094	2882.79	186	146	471	240	263.245	102.514	4.67771	0.0320493	493.974	186	386	19.0218	240	2.5679	0.389424	0.238085	Tuna
1083	Survey_1_2009_20040_7	1023	179.332	111.841	441.955	118	67	132	100	130.391	9.9894	36.9084	0.0658156	164.201	119	167	37.0793	18.7381	13.0529	0.0766114	0.420209	No Tuna
1084	Survey_1_2009_20041_0	2015	228.694	153.704	548.365	160	110	137	97	148.333	17.296	33.5556	0.0842066	165.895	161	207	34.9354	25.3822	8.57614	0.116603	0.623742	No Tuna
1085	Survey_1_2009_20041_11	267	233.642	130.878	165.037	207	116	53	31	59.8125	5.68368	30.8268	0.123186	61.4003	207	147	30.3236	10.7877	10.5236	0.0950249	0.532934	No Tuna
1086	Survey_1_2009_20041_27	3276	229.368	188.099	705.987	171	131	140	116	142.222	29.3282	39.8152	0.0825963	176.819	175	247	39.7226	42.0429	4.84933	0.206214	0.633962	No Tuna
1087	Survey_1_2009_20041_77	7442	419.435	235.712	1718.52	186	179	397	207	146.441	64.7049	6.79476	0.0316659	397.725	186	362	176.54	207	2.26321	0.441849	0.10924	Tuna
1088	Survey_1_2009_20041_79	398	584.264	206.03	192.735	558	180	49	52	68.8551	7.35965	131.774	0.134639	69.3542	559	180	132.663	12.3558	9.35575	0.106886	0.550865	No Tuna
1089	Survey_1_2009_20042_179	455	574.726	345.878	173.782	564	313	18	73	73.7965	7.85029	100.035	0.189327	74.3303	567	313	100.856	11.0089	9.40048	0.106378	0.651396	No Tuna
1090	Survey_1_2009_20042_23	10785	231.066	179.156	1567.67	138	97	214	190	188.788	72.7371	36.9607	0.0551467	282.227	138	284	40.6894	83.4881	2.59549	0.385284	0.635421	Tuna
1091	Survey_1_2009_20042_28	383	237.68	117.336	192.735	207	100	62	35	68.3813	7.13134	29.0673	0.129565	70.2353	207	135	28.0245	11.5001	9.58884	0.104288	0.607454	No Tuna
1092	Survey_1_2009_20042_3	2255	192.028	106.676	638.063	96	43	225	143	162.475	17.6713	33.772	0.0696032	265.53	96	184	32.074	35.502	9.1943	0.108763	0.342523	No Tuna
1093	Survey_1_2009_20042_98	3446	344.776	253.716	1389.36	186	186	378	200	110.623	39.6625	13.945	0.0224335	387.827	187	386	13.5704	159.232	2.78911	0.358537	0.0736466	No Tuna
1094	Survey_1_2009_20043_0	4530	357.755	94.2574	1720.72	78	37	585	190	153.082	37.6777	2.49594	0.019226	587.219	78	227	4.98242	167.704	4.06293	0.246128	0.0633442	No Tuna
1095	Survey_1_2009_20043_101	8357	405.009	243.117	1730.42	180	186	403	200	154.437	68.8984	6.82708	0.0350718	403.091	180	385	5.83789	200	2.24152	0.446127	0.130221	Tuna
1096	Survey_1_2009_20043_12	20791	233.216	183.06	1859.96	127	94	274	217	249.333	106.171	36.4295	0.0755225	320.156	137	311	35.08	126.386	2.34842	0.425818	0.692814	Tuna
1097	Survey_1_2009_20043_151	796	280.675	244.092	318.517	236	213	96	71	98.1217	10.329	36.7042	0.0985958	118.811	236	283	36.0983	18.8883	9.49964	0.105267	0.457734	No Tuna
1098	Survey_1_2009_20043_184	770	50.3442	312.319	337.238	37	234	38	152	120.935	8.10681	77.5709	0.0850802	156.438	37	386	76.3191	14.1335	14.9177	0.0670347	0.458333	No Tuna
1099	Survey_1_2009_20043_258	153	132.696	359.533	74.7696	127	346	10	29	27.1304	7.18033	85.991	0.343915	29.2746	131	375	82.1467	9.87479	3.77844	0.26466	0.757426	No Tuna
1100	Survey_1_2009_20044_0	30396	300.898	151.703	2501.79	34	32	676	354	296.546	130.507	13.53	0.0610275	676.074	34	383	0.847509	354	2.27225	0.440092	0.160557	No Tuna
1101	Survey_1_2009_20044_128	690	397.817	209.677	253.723	356	200	95	20	83.0888	10.5735	170.809	0.134691	95.8853	356	206	172.208	16.3505	7.85824	0.127255	0.620504	No Tuna
1102	Survey_1_2009_20044_14	20111	246.905	188.698	2441.21	119	103	453	283	246.099	104.048	24.105	0.0424066	491.232	119	385	22.7544	204.766	2.36524	0.422789	0.288968	Tuna
1103	Survey_1_2009_20044_159	390	486.441	232.595	183.765	457	212	55	42	64.2577	7.72769	145.406	0.145128	67.424	457	215	144.66	12.4508	8.31526	0.120261	0.565627	No Tuna
1104	Survey_1_2009_20044_198	127	606.421	246.193	69.9828	598	234	17	24	27.6992	5.83776	121.957	0.32586	28.3019	599	234	122.005	8.19626	4.74484	0.210755	0.686486	No Tuna
1105	Survey_1_2009_20044_257	196	323.821	314.041	89.8823	310	302	28	23	33.5899	7.42947	40.9181	0.304872	35.609	310	325	38.1572	10.6066	4.52117	0.221182	0.691358	No Tuna
1106	Survey_1_2009_20044_98	4310	379.507	258.605	1620.15	185	186	398	200	115.032	47.7054	4.27873	0.0206337	398.554	185	365	176.98	200	2.41131	0.414713	0.0673395	No Tuna
1107	Survey_1_2009_20045_0	312	381.756	39.9231	200.042	333	38	97	4	102.695	3.86827	0.0773421	0.0979769	97.0206	333	39	178.819	4	26.548	0.0376677	0.832	No Tuna
1108	Survey_1_2009_20045_238	121	542.492	230.351	81.8823	531	220	22	23	27.9557	5.51094	134.695	0.226786	31.8277	531	220	133.727	9.19239	5.07276	0.197131	0.588808	No Tuna
1109	Survey_1_2009_20045_286	297	589.493	269.463	221.806	571	246	35	52	52.6696	7.1797	119.675	0.0758611	60.4649	571	247	124.216	11.7615	7.33591	0.136316	0.484898	No Tuna
1110	Survey_1_2009_20045_334	179	610.282	314.26	123.196	602	295	18	35	33.3324	6.83749	107.998	0.148207	36.4005	607	295	110.925	10.1902	4.87494	0.205131	0.534328	No Tuna
1111	Survey_1_2009_20045_337	105	47.081	311.395	73.1543	42	299	10	26	27.3367	4.89051	74.8356	0.246558	27.8568	42	325	68.9625	6.31344	5.58974	0.178899	0.693069	No Tuna
1112	Survey_1_2009_20045_373	214	619.154	350.318	128.267	612	331	13	42	43.836	6.21574	98.5253	0.163453	43.6807	612	331	105.945	9.05762	7.05242	0.141795	0.631268	No Tuna
1113	Survey_1_2009_20045_54	76676	276.263	213.584	5548.52	66	82	518	304	434.463	224.707	19.5441	0.0312979	540.123	66	231	163.545	304	1.93346	0.517207	0.56492	Tuna
1114	Survey_1_2009_20046_1	1299	141.68	142.422	508.808	85	82	130	125	137.306	12.0457	44.7304	0.0630537	178.966	85	206	43.4151	21.1285	11.3988	0.0877288	0.447931	No Tuna
1115	Survey_1_2009_20046_124	3471	349.328	234.076	961.828	211	206	245	128	132.322	33.3989	18.9285	0.0471487	262.945	211	332	21.8823	74.5211	3.96187	0.252406	0.241949	No Tuna
1116	Survey_1_2009_20046_228	181	380.401	316.511	94.3259	361	313	40	8	39.8019	5.79009	2.73029	0.255639	40.1123	361	319	4.28915	7.92403	6.87414	0.145473	0.698842	No Tuna
1117	Survey_1_2009_20046_247	476	325.145	354.46	182.108	312	326	31	60	62.4251	9.70863	65.7481	0.180368	64.622	314	386	68.1986	15.5095	6.42985	0.155525	0.557051	No Tuna
1118	Survey_1_2009_20046_26	1294	152.954	185.269	487.838	113	128	104	103	113.808	14.4768	43.3846	0.0683272	144.972	113	231	44.1616	27.3271	7.8614	0.127204	0.463882	No Tuna
1119	Survey_1_2009_20046_56	138	492.21	167.181	68.3259	480	160	25	15	27.0183	6.50327	152.178	0.371465	27.313	480	163	156.251	8.4432	4.15457	0.240699	0.764543	No Tuna
1120	Survey_1_2009_20046_9	30901	239.214	228.864	3095.06	110	110	473	276	259.169	151.81	27.3812	0.0405362	480.692	111	294	169.087	276	1.7072	0.585756	0.312744	Tuna
1121	Survey_1_2009_20047_0	12221	469.115	249.669	2362.8	186	188	407	198	203.169	76.5878	178.871	0.0275082	420.077	186	386	14.334	198	2.65276	0.376966	0.177866	Tuna
1122	Survey_1_2009_20047_15	238	653.513	223.189	127.581	640	202	27	43	49.7735	6.08819	120.408	0.183745	49.2443	642	202	119.168	10.1389	8.17542	0.122318	0.591304	No Tuna
1123	Survey_1_2009_20047_30	1147	582.174	239.66	444.039	545	209	68	66	65.4937	22.2984	131.291	0.0731024	88.459	548	210	137.291	29.5653	2.93715	0.340466	0.555179	No Tuna
1124	Survey_1_2009_20048_1	21131	493.924	251.646	3361.16	186	171	438	215	260.727	103.192	178.068	0.0235045	457.318	186	386	17.5633	215	2.52663	0.395784	0.269044	Tuna
1125	Survey_1_2009_20048_114	153	641.905	232.493	92.468	631	217	21	29	33.3558	5.84024	120.443	0.224863	34.2053	631	218	127.875	7.67376	5.71137	0.175089	0.665217	No Tuna
1126	Survey_1_2009_20048_145	137	632.339	241.675	80.468	625	231	17	21	22.7265	7.67535	118.532	0.265879	24.6982	628	231	121.759	9.79383	2.96097	0.337727	0.674877	No Tuna
1127	Survey_1_2009_20048_268	115	565.891	369.187	79.4558	562	354	7	32	30.8383	4.74808	93.9063	0.228905	32.3883	563	354	98.8807	6.7526	6.4949	0.153967	0.688623	No Tuna
1128	Survey_1_2009_20048_274	126	509.016	375.317	56.1421	506	363	6	23	24.7888	6.47181	90.1316	0.502346	23.7697	506	363	104.621	6	3.83027	0.261078	0.933333	No Tuna
1129	Survey_1_2009_20048_40	1169	657.882	236.861	305.061	625	193	61	94	104.234	14.2795	119.199	0.157852	110.675	625	194	122.829	19.2711	7.29957	0.136994	0.664393	No Tuna
1130	Survey_1_2009_20048_43	791	675.739	233.154	272.191	651	193	45	90	91.6445	10.9896	116.584	0.134165	98.4886	655	193	113.962	15.8034	8.33924	0.119915	0.616524	No Tuna
1131	Survey_1_2009_20048_7	1650	237.544	211.815	495.252	186	180	107	99	93.3168	22.5131	44.0501	0.084536	144.361	187	279	42.7543	34.0416	4.14501	0.241254	0.489034	No Tuna
1132	Survey_1_2009_20049_104	323	112.837	223.231	191.765	95	194	37	60	65.8459	6.24574	58.427	0.110376	69.4622	97	254	59.7436	11.0831	10.5425	0.094854	0.546531	No Tuna
1133	Survey_1_2009_20049_137	492	365.628	232.368	240.066	322	224	92	16	68.4793	9.14778	0.0157309	0.107279	92.1358	322	239	3.11084	15.0423	7.4859	0.133585	0.492986	No Tuna
1134	Survey_1_2009_20049_165	446	408.435	246.253	202.894	368	239	79	19	72.6276	7.81886	170.432	0.136146	80.604	368	241	168.551	12.7442	9.28878	0.107657	0.59427	No Tuna
1135	Survey_1_2009_20049_2	2300	154.206	141.79	902.639	52	43	258	233	147.1	19.9078	42.8186	0.035474	346.302	52	275	41.8396	52.2932	7.38908	0.135335	0.179498	No Tuna
1136	Survey_1_2009_20049_222	619	571.679	337.87	223.681	554	292	29	94	92.5018	8.52022	103.744	0.155468	98.0816	555	292	106.587	13.3083	10.8567	0.0921086	0.569719	No Tuna
1137	Survey_1_2009_20049_241	208	37.0433	364.236	102.042	34	340	7	46	48.7896	5.42808	87.2022	0.251026	46.1736	34	386	85.0303	6.78106	8.98836	0.111255	0.796935	No Tuna
1138	Survey_1_2009_20049_246	168	54.8036	369.274	82.2843	51	351	8	35	38.175	5.60326	86.8383	0.311807	35.5106	51	386	80.2724	6.84344	6.81299	0.146778	0.765376	No Tuna
1139	Survey_1_2009_20049_26	31577	230.204	229.51	3096.28	119	116	431	270	275.972	145.686	35.0744	0.0413906	445.738	121	386	15.7512	243.829	1.8943	0.527901	0.408965	Tuna
1140	Survey_1_2009_20050_0	78652	271.291	201.012	5581.69	32	32	680	354	456.316	219.459	18.8723	0.031724	680.618	32	357	177.558	354	2.07928	0.480936	0.411708	Tuna
1141	Survey_1_2009_20050_123	1848	365.937	239.549	280.836	319	223	100	32	92.9374	25.3176	2.04121	0.294447	100.319	319	250	4.57392	31.1196	3.67087	0.272415	0.802432	No Tuna
1142	Survey_1_2009_20050_160	214	464.631	263.827	103.539	448	252	30	27	36.8429	7.39554	144.796	0.25085	38.2884	448	254	139.236	10.7378	4.98178	0.200732	0.649469	No Tuna
1143	Survey_1_2009_20050_41	142	489	158.014	83.397	473	151	30	15	31.4669	5.74572	155.234	0.256565	33.1059	473	151	154.983	9.24141	5.47657	0.182596	0.652874	No Tuna
1144	Survey_1_2009_20051_0	1193	317.249	49.22	558.617	197	32	239	60	126.941	11.966	11.9324	0.048042	245.473	197	92	13.1871	27.2846	10.6085	0.0942643	0.244342	No Tuna
1145	Survey_1_2009_20051_117	1121	626.901	265.178	347.446	592	211	56	109	92.8362	15.3744	116.455	0.116692	121.655	592	211	117.408	20.6368	6.03836	0.165608	0.612736	No Tuna
1146	Survey_1_2009_20051_127	717	610.688	269.893	314.718	582	226	51	92	94.3819	9.67254	117.408	0.0909675	104.317	582	226	119.268	18.1213	9.75771	0.102483	0.544213	No Tuna
1147	Survey_1_2009_20051_132	313	644.704	257.673	182.309	627	228	33	60	66.5332	5.98985	116.599	0.118342	67.1193	627	228	118.474	11.131	11.1077	0.090028	0.519071	No Tuna
1148	Survey_1_2009_20051_135	678	47.0546	308.615	349.037	34	231	37	155	111.647	7.732	77.2954	0.0699355	158.902	35	386	77.2756	14.0368	14.4396	0.0692538	0.403571	No Tuna
1149	Survey_1_2009_20051_272	208	706.971	364.269	110.284	703	337	7	49	50.1582	5.27997	92.7856	0.214905	49.2544	705	337	95.8263	6.41471	9.49971	0.105266	0.767528	No Tuna
1150	Survey_1_2009_20051_5	72481	316.308	228.417	4550.79	83	89	545	297	425.174	217.054	6.11218	0.0439806	551.9	83	299	170.93	297	1.95885	0.510505	0.569886	Tuna
1151	Survey_1_2009_20051_66	195	113.49	168.731	175.622	97	147	33	41	46.0848	5.38749	51.4779	0.0794483	49.8197	97	186	51.5198	9.5524	8.55404	0.116904	0.503876	No Tuna
1152	Survey_1_2009_20052_0	3169	140.453	173.218	1230.38	32	32	337	354	139.863	28.849	48.0218	0.026306	487.382	32	386	46.5796	102.712	4.8481	0.206266	0.0904718	No Tuna
1153	Survey_1_2009_20052_116	198	658.949	271.449	78.9117	651	256	16	30	33.5795	7.50759	112.098	0.39957	32.311	653	256	111.801	9.54397	4.47274	0.223576	0.765957	No Tuna
1154	Survey_1_2009_20052_16	31557	353.355	255.478	4234.36	147	145	448	241	369.765	108.663	173.388	0.0221172	453.052	147	256	163.325	241	3.40286	0.29387	0.378078	Tuna
1155	Survey_1_2009_20052_199	318	324.865	346.233	163.865	312	327	30	41	45.5602	8.88692	55.6459	0.148821	50.2195	313	368	54.7276	14.1521	5.12666	0.195059	0.623529	No Tuna
1156	Survey_1_2009_20053_155	283	333.557	232.009	160.894	311	224	48	20	42.7027	8.43804	20.0908	0.137377	50.5964	311	241	18.4349	12.3612	5.06073	0.1976	0.609257	No Tuna
1157	Survey_1_2009_20053_190	1099	389.532	259.505	337.404	328	247	111	27	93.049	15.0382	174.085	0.121313	111.113	328	261	177.421	23.024	6.1875	0.161616	0.577509	No Tuna
1158	Survey_1_2009_20053_226	229	307.849	321.683	98.9533	297	307	23	29	34.124	8.54447	53.2974	0.29389	35	297	336	53.1301	11.2217	3.9937	0.250395	0.714509	No Tuna
1159	Survey_1_2009_20053_30	429	523.836	157.805	232.291	480	134	82	49	84.0403	6.4995	148.455	0.0999081	95.0158	480	135	149.657	11.63	12.9303	0.077338	0.499127	No Tuna
1160	Survey_1_2009_20053_67	1182	104.809	222.755	357.186	76	166	72	101	107.408	14.0117	55.1321	0.116423	122.642	76	267	54.6252	21.8271	7.66562	0.130453	0.61323	No Tuna
1161	Survey_1_2009_20053_8	35310	252.277	238.696	3106.19	111	114	471	272	287.132	156.577	24.6983	0.0459886	471.615	112	347	175.257	272	1.83381	0.545313	0.355863	Tuna
1162	Survey_1_2009_20053_87	269	139.039	205.381	153.966	121	184	38	47	55.4642	6.17518	52.5184	0.142599	57.0088	124	231	52.125	9.57962	8.98179	0.111336	0.545086	No Tuna
1163	Survey_1_2009_20054_0	3719	262.081	141.099	1883.16	32	32	613	354	121.371	39.014	21.5635	0.0131783	657.581	32	386	21.2189	229.957	3.11097	0.321444	0.033873	No Tuna
1164	Survey_1_2009_20054_216	306	355.013	252.824	129.539	329	246	51	16	52.783	7.38138	12.1153	0.229155	52.8867	329	261	15.3501	10.4554	7.15083	0.139844	0.686099	No Tuna
1165	Survey_1_2009_20054_24	44269	261.759	237.281	3030.48	116	119	465	267	332.85	169.341	22.1968	0.0605742	487.948	119	229	161.231	267	1.96556	0.508761	0.436352	Tuna
1166	Survey_1_2009_20054_249	229	377.67	267.247	105.355	354	264	47	8	50.1468	5.81437	3.50181	0.259258	47.3814	354	271	7.275	7.361	8.62464	0.115947	0.757025	No Tuna
1167	Survey_1_2009_20054_282	232	235.466	355.543	110.711	230	336	12	42	41.0146	7.20211	80.4245	0.237859	43.1741	232	378	76.6075	11.1231	5.6948	0.175599	0.691505	No Tuna
1168	Survey_1_2009_20054_67	438	106.16	188.781	293.002	77	147	63	84	97.8111	5.70159	54.7443	0.0641125	102.65	78	231	54.9165	11.2328	17.155	0.0582919	0.441978	No Tuna
1169	Survey_1_2009_20054_72	1705	107.96	219.457	495.938	71	151	84	133	135.016	16.0787	59.277	0.0871122	155.724	73	284	58.6576	22.3731	8.39717	0.119088	0.643154	No Tuna
1170	Survey_1_2009_20054_98	235	681.313	200.904	203.664	660	168	42	68	70.0226	4.27306	121.523	0.071195	78.8923	661	168	120.466	7.50682	16.387	0.061024	0.481064	No Tuna
1171	Survey_1_2009_20055_121	1234	340.901	242.413	295.362	294	227	99	40	92.8563	16.9205	16.4481	0.177752	102.883	294	263	15.7924	23.1237	5.48778	0.182223	0.663619	No Tuna
1172	Survey_1_2009_20055_159	550	615.185	287.362	233.806	594	249	38	82	81.3157	8.61189	113.449	0.126433	89.5545	595	249	113.703	12.0426	9.44226	0.105907	0.611111	No Tuna
1173	Survey_1_2009_20055_199	613	595.593	310.025	231.765	577	271	33	82	83.5536	9.34126	109.388	0.143409	86.6487	580	271	108.853	15.456	8.94457	0.1118	0.6167	No Tuna
1174	Survey_1_2009_20055_255	186	35.6882	344.575	170.284	32	305	10	81	72.5219	3.26553	83.8048	0.0806072	81.4985	32	386	83.6598	5.18767	22.2083	0.0450282	0.554396	No Tuna
1175	Survey_1_2009_20055_3	1556	140.075	157.175	1000.05	41	35	299	269	111.446	17.7769	44.5436	0.0195512	402.196	41	304	41.9766	64.8617	6.26911	0.159512	0.086891	No Tuna
1176	Survey_1_2009_20055_55	33225	341.746	269.303	3618.87	140	156	445	230	344.38	122.839	174.616	0.0318808	447.743	140	321	171.653	230	2.8035	0.356697	0.412733	Tuna
1177	Survey_1_2009_20056_0	18165	258.471	153.278	3191.83	37	32	668	354	233.12	99.2122	14.3533	0.0224061	673.083	37	379	8.88854	315.253	2.34971	0.425584	0.111726	No Tuna
1178	Survey_1_2009_20056_165	3263	616.05	309.417	514.968	582	255	64	119	109.402	37.9755	110.16	0.154621	128.156	583	256	112.964	42.3924	2.88085	0.34712	0.755937	No Tuna
1179	Survey_1_2009_20056_217	167	303.913	307.859	69.9828	293	298	22	21	28.2194	7.53492	47.2893	0.428494	28.4253	293	318	39.2894	9.21841	3.74515	0.267012	0.762557	No Tuna
1180	Survey_1_2009_20056_250	254	709.295	353.114	146.368	704	328	10	58	52.871	6.11683	94.8209	0.148989	58.5491	704	328	97.8533	10	8.64352	0.115694	0.638191	No Tuna
1181	Survey_1_2009_20056_91	23882	480.158	297.434	2862.07	186	186	423	200	270.738	112.313	167.586	0.0366371	424.134	186	385	4.19149	200	2.41056	0.414841	0.34906	Tuna
1182	Survey_1_2009_20057_131	227	547.852	169.852	95.7817	532	159	31	25	38.4044	7.52585	143.343	0.310935	38.6005	532	160	143.427	9.66837	5.10299	0.195963	0.739414	No Tuna
1183	Survey_1_2009_20057_3	45631	434.855	245.175	6667.44	134	89	513	297	341.774	169.993	163.034	0.0128989	528.186	135	383	17.4058	297	2.01051	0.497385	0.351784	Tuna
1184	Survey_1_2009_20057_35	838	602.345	151.952	309.487	560	116	84	80	108.952	9.79305	136.944	0.109943	113.146	561	117	135.716	15.5873	11.1255	0.0898839	0.585809	No Tuna
1185	Survey_1_2009_20057_388	139	127.018	366.615	85.0122	122	351	10	29	26.7557	6.61467	83.2652	0.241692	29.2746	125	380	82.1467	8.63687	4.04491	0.247224	0.700252	No Tuna
1186	Survey_1_2009_20058_102	213	157.448	193.148	176.108	142	180	33	28	28.4515	9.53201	40.3973	0.0863044	37.4833	148	207	43.9191	16.6799	2.98484	0.335027	0.488532	No Tuna
1187	Survey_1_2009_20058_147	250	134.428	213.26	243.362	122	196	25	32	23.7015	13.4299	61.0878	0.0530448	32.5576	132	228	79.3803	22.604	1.76482	0.566629	0.45208	No Tuna
1188	Survey_1_2009_20058_195	214	120.271	234.43	176.551	109	217	26	33	23.8643	11.4176	60.8529	0.0862744	33.2415	116	250	83.0888	20.0794	2.09013	0.47844	0.450526	No Tuna
1189	Survey_1_2009_20058_21	56089	323.384	256.319	4697.97	132	124	451	262	374.953	190.463	178.648	0.0319351	463.751	132	277	166.533	262	1.96864	0.507964	0.610901	Tuna
1190	Survey_1_2009_20058_292	158	101.639	294.715	126.167	92	276	19	39	37.1516	5.4149	71.2214	0.124732	41.4367	95	315	70.2532	8.8594	6.86099	0.145752	0.518033	No Tuna
1191	Survey_1_2009_20058_317	126	294.389	290.754	122.752	280	284	27	15	18.874	8.49994	5.95886	0.10508	28.1603	280	297	16.5044	13.816	2.22049	0.45035	0.438261	No Tuna
1192	Survey_1_2009_20058_415	356	602.256	343.197	180.208	591	312	20	63	66.8998	6.7754	101.313	0.137756	65.521	592	312	105.945	9.80516	9.87393	0.101277	0.640288	No Tuna
1193	Survey_1_2009_20058_478	162	318.099	342.494	120.267	310	330	18	25	24.6244	8.37644	62.5438	0.140745	28.4253	310	355	50.7106	12.0351	2.93972	0.340168	0.60788	No Tuna
1194	Survey_1_2009_20059_194	319	304.234	317.08	144.066	288	299	36	39	51.0095	7.9625	49.2473	0.193142	52.4023	289	338	48.0941	11.8933	6.40621	0.156098	0.623047	No Tuna
1195	Survey_1_2009_20059_23	53410	284.021	244.395	3661.43	106	130	476	256	368.124	184.73	13.7187	0.0500647	485.026	115	255	164.33	256	1.99276	0.501816	0.539888	Tuna
1196	Survey_1_2009_20059_6	483	333.755	117.908	251.38	285	108	97	24	95.4562	6.44248	10.7619	0.0960498	99.4636	285	132	12.7787	10.8852	14.8167	0.0674915	0.528446	No Tuna
1197	Survey_1_2009_20059_7	106	400.84	111.5	53.799	390	108	24	6	24.0033	5.62271	177.145	0.460222	24.1868	390	110	172.875	6	4.26899	0.234247	0.879668	No Tuna
1198	Survey_1_2009_20060_120	179	136.958	223.399	109.681	126	207	23	33	39.037	5.8383	56.4169	0.186981	38.6005	126	239	53.427	9.99467	6.68637	0.149558	0.593698	No Tuna
1199	Survey_1_2009_20060_163	154	450.922	238.519	87.397	433	231	34	16	35.3821	5.54176	156.454	0.25336	37.1618	433	231	156.194	7.37208	6.38463	0.156626	0.719626	No Tuna
1200	Survey_1_2009_20060_251	652	406.133	292.23	206.794	364	281	79	31	67.2554	12.3433	161.283	0.191594	83.1685	364	285	161.783	19.9211	5.44875	0.183528	0.572935	No Tuna
1201	Survey_1_2009_20060_265	467	60.879	338.648	250.693	54	288	18	98	91.7167	6.48304	82.2946	0.0933772	99.2975	54	386	80.7274	11.0914	14.1472	0.0706854	0.520045	No Tuna
1202	Survey_1_2009_20060_301	329	711.801	354.205	155.74	706	319	11	67	69.2283	6.05093	95.094	0.170453	67.4759	707	319	96.8091	8.51075	11.4409	0.0874054	0.677652	No Tuna
1203	Survey_1_2009_20060_48	33517	286.748	247.403	2307.44	148	151	435	235	287.67	148.348	19.0482	0.0791066	448.933	153	257	163.301	235	1.93916	0.515686	0.408736	Tuna
1204	Survey_1_2009_20060_66	585	127.374	211.575	262.233	103	172	53	81	92.3842	8.06247	55.7509	0.106904	95.7183	103	253	57.8043	13.6288	11.4585	0.0872711	0.554502	No Tuna
1205	Survey_1_2009_20060_92	1136	155.626	231.913	349.186	127	193	62	95	89.4722	16.1659	59.1101	0.117078	110.675	129	288	57.1715	27.098	5.53462	0.180681	0.569566	No Tuna
1206	Survey_1_2009_20061_150	310	426.461	303.245	153.238	400	295	52	21	46.2044	8.54258	161.931	0.165898	55.0273	400	298	160.907	11.9974	5.40871	0.184887	0.638517	No Tuna
1207	Survey_1_2009_20061_16	18990	275.46	253.772	2303.47	160	175	421	211	211.597	114.268	16.4276	0.0449749	431.585	160	291	167.284	211	1.85176	0.540027	0.258492	Tuna
1208	Survey_1_2009_20061_2	1210	176.414	209.171	466.524	128	155	107	125	114.783	13.422	50.1168	0.069863	161.969	131	280	50.5115	26.6631	8.55188	0.116933	0.422486	No Tuna
1209	Survey_1_2009_20062_0	20962	345.019	148.138	3283.78	32	32	683	354	261.567	102.037	9.45575	0.0244284	690.723	32	386	11.4401	335.657	2.56345	0.3901	0.115389	No Tuna
1210	Survey_1_2009_20062_10	52157	309.999	247.193	4472.53	140	104	442	282	339.835	195.413	9.28552	0.0327654	457.919	149	237	161.011	282	1.73906	0.575024	0.5425	Tuna
1211	Survey_1_2009_20062_11	310	440.194	114.819	185.137	404	105	69	20	67.0939	5.88286	167.752	0.113654	70.6116	404	108	167.735	9.20564	11.405	0.0876811	0.567766	No Tuna
1212	Survey_1_2009_20062_142	384	131.885	273.88	171.137	119	241	30	66	64.4443	7.58677	67.4093	0.16476	71.3092	120	307	67.751	11.9331	8.4943	0.117726	0.626939	No Tuna
1213	Survey_1_2009_20062_187	173	533.431	293.286	111.782	522	276	21	32	33.6286	6.55009	121.888	0.173986	36.8917	522	276	122.829	10.2971	5.13407	0.194777	0.608084	No Tuna
1214	Survey_1_2009_20062_215	168	306.185	309.333	124.853	295	295	26	29	34.7032	6.16382	46.0422	0.135432	38.2099	295	324	47.1211	10.8027	5.63014	0.177616	0.499257	No Tuna
1215	Survey_1_2009_20062_236	413	111.318	348.82	196.024	104	307	15	79	78.5146	6.69745	81.8077	0.135064	79.9062	107	386	81.3629	9.81169	11.723	0.085302	0.646829	No Tuna
1216	Survey_1_2009_20062_282	362	503.646	346.417	140.267	490	329	25	38	37.7732	12.2021	111.498	0.23121	39.9625	490	333	121.701	16.6088	3.09562	0.323037	0.679174	No Tuna
1217	Survey_1_2009_20062_34	127	504.059	135.579	106.368	487	127	34	18	32.9645	4.90531	155.461	0.141057	37.5899	488	127	151.39	9.18029	6.72017	0.148806	0.476548	No Tuna
1218	Survey_1_2009_20062_37	189	303.373	138.722	127.095	282	131	41	19	41.8743	5.74678	18.2763	0.147032	44.3847	282	150	22.5206	10.6837	7.28656	0.137239	0.508065	No Tuna
1219	Survey_1_2009_20062_47	231	543.968	160.015	129.48	523	143	42	33	48.9999	6.00243	144.343	0.173147	51.4004	524	143	142.907	8.11671	8.16335	0.122499	0.651622	No Tuna
1220	Survey_1_2009_20063_113	149	515.923	212.252	91.2965	504	202	24	21	26.7063	7.10367	145.427	0.224641	29.0689	506	202	139.185	12.2144	3.75951	0.265992	0.542805	No Tuna
1221	Survey_1_2009_20063_13	112782	322.237	220.987	5339.08	70	57	585	329	516.633	277.951	15.0104	0.0497183	592.304	73	386	10.7028	329	1.85872	0.538005	0.718167	Tuna
1222	Survey_1_2009_20063_284	287	262.277	362.566	137.882	254	343	21	43	39.1583	9.33187	77.2207	0.189703	44.2719	257	386	71.5651	15.9661	4.19619	0.238312	0.532962	No Tuna
1223	Survey_1_2009_20063_67	148	441.784	157.878	76.669	428	152	27	13	27.8918	6.75609	164.175	0.316396	28.1603	428	154	163.496	9.9795	4.1284	0.242225	0.720195	No Tuna
1224	Survey_1_2009_20064_10	1036	448.713	119.923	533.529	352	99	200	63	113.366	11.6356	164.547	0.0457355	209.39	352	99	162.777	25.1204	9.74301	0.102638	0.264084	No Tuna
1225	Survey_1_2009_20064_17	3974	193.064	201.71	1088.44	102	104	250	282	147.835	34.2264	49.7482	0.0421532	376.198	102	386	48.5562	91.1868	4.31932	0.231518	0.177102	No Tuna
1226	Survey_1_2009_20064_222	277	535.356	288.449	105.439	522	272	26	34	39.9836	8.8208	123.224	0.313105	41.0488	524	272	124.077	11.9683	4.53288	0.220611	0.719481	No Tuna
1227	Survey_1_2009_20064_254	284	306.606	307.067	138.551	289	290	38	37	47.9854	7.53562	46.3181	0.185912	51.6624	289	325	42.6467	12.1463	6.36781	0.15704	0.604899	No Tuna
1228	Survey_1_2009_20064_270	958	402.146	308.288	276.049	362	295	77	30	67.7105	18.0144	163.556	0.157981	80.0812	362	299	164.055	24.9603	3.75869	0.26605	0.707533	No Tuna
1229	Survey_1_2009_20064_336	283	550.27	358.91	122.225	544	335	12	46	47.025	7.66246	98.6957	0.238053	47.2969	544	335	103.449	11.2738	6.13706	0.162944	0.692778	No Tuna
1230	Survey_1_2009_20064_86	44949	304.943	251.262	2730.84	144	151	438	235	343.686	166.521	15.4982	0.0757422	442.386	153	275	165.87	235	2.06392	0.484516	0.534195	Tuna
1231	Survey_1_2009_20065_124	797	314.481	335.445	355.73	296	305	44	81	61.1497	16.5949	65.6688	0.0791457	85.9593	297	386	60.7512	29.6023	3.68486	0.271381	0.460827	No Tuna
1232	Survey_1_2009_20065_141	144	419.993	319.194	81.397	405	312	28	16	28.859	6.35317	151.924	0.273121	30.8707	405	314	155.095	9.29011	4.54246	0.220145	0.638581	No Tuna
1233	Survey_1_2009_20065_183	130	495.269	374.415	67.8406	490	362	10	24	25.1667	6.577	97.4322	0.354955	25.2982	492	362	108.435	9.30981	3.82647	0.261338	0.661578	No Tuna
1234	Survey_1_2009_20065_20	979	211.195	239.104	391.47	169	193	93	106	100.936	12.3494	49.0898	0.0802778	138.852	170	299	48.5035	21.055	8.17336	0.122349	0.428728	No Tuna
1235	Survey_1_2009_20065_8	17223	302.971	259.847	2115.42	185	176	399	210	207.195	105.837	11.2445	0.0483644	400.682	198	275	163.917	210	1.95767	0.510811	0.254374	Tuna
1236	Survey_1_2009_20066_112	10069	466.007	345.244	958.756	331	294	229	92	192.626	66.5551	161.919	0.137651	236.231	331	328	165.787	92	2.89423	0.345515	0.718624	Tuna
1237	Survey_1_2009_20066_136	220	569.632	324.1	97.1543	560	306	17	36	36.1912	7.73981	109.168	0.292892	38.2753	560	306	109.855	9.08472	4.67598	0.213859	0.757315	No Tuna
1238	Survey_1_2009_20066_191	271	649.308	362.71	124.669	643	337	11	49	51.9335	6.64404	93.719	0.21911	49.6488	645	337	99.2726	9.15226	7.81656	0.127934	0.710354	No Tuna
1239	Survey_1_2009_20066_212	206	609.32	369.641	93.4975	604	351	11	35	36.5833	7.1696	96.1027	0.296127	36.1386	604	351	104.421	10.0777	5.10255	0.19598	0.674304	No Tuna
1240	Survey_1_2009_20066_217	169	579.151	373.749	62.1421	575	360	8	26	28.2323	7.62167	93.8277	0.549951	26.6833	577	360	102.995	7.83203	3.70422	0.269963	0.915989	No Tuna
1241	Survey_1_2009_20066_7	11309	314.877	240.997	1823.27	184	183	372	203	193.893	74.2629	16.8713	0.0427496	386.535	184	386	15.7621	159.038	2.6109	0.383009	0.251787	Tuna
1242	Survey_1_2009_20066_74	1443	389.571	284.555	516.056	352	264	80	38	61.3149	29.9648	169.315	0.0680899	81.0494	352	284	170.77	37.4634	2.04623	0.488703	0.644484	No Tuna
1243	Survey_1_2009_20067_10	263	460.481	113.462	130.267	438	106	45	18	46.5088	7.19997	164.404	0.194759	46.5725	438	107	165.069	12.0969	6.45959	0.154809	0.60739	No Tuna
1244	Survey_1_2009_20067_172	250	306.208	301.816	116.51	292	287	31	31	41.134	7.73836	43.5013	0.231433	41.7732	293	318	47.9108	9.89949	5.3156	0.188125	0.683995	No Tuna
1245	Survey_1_2009_20067_205	5656	456.524	352.057	754.833	361	306	179	80	161.613	44.5597	154.977	0.124744	188.215	361	322	160.121	61.9209	3.62689	0.275718	0.707708	Tuna
1246	Survey_1_2009_20067_4	3234	220.989	196.337	1226.72	100	100	337	286	131.731	31.258	40.2536	0.0270058	438.782	100	386	39.8223	112.634	4.21433	0.237285	0.094978	No Tuna
1247	Survey_1_2009_20067_45	26323	330.537	253.415	2627.82	187	170	396	216	261.066	128.379	13.2365	0.0479021	396.667	187	363	176.676	216	2.03355	0.491751	0.388721	Tuna
1248	Survey_1_2009_20067_53	387	251.505	198.921	192.978	219	177	60	42	66.5382	7.40542	35.0034	0.130589	67.5352	219	213	27.3239	13.5767	8.98507	0.111296	0.465704	No Tuna
1249	Survey_1_2009_20067_70	234	211.487	207.594	123.823	194	191	35	32	47.3198	6.29627	44.1542	0.191788	47.4236	194	223	42.4362	9.19239	7.51554	0.133058	0.645517	No Tuna
1250	Survey_1_2009_20068_13	46454	314.517	246.231	3308.67	151	135	432	251	338.651	174.655	13.2908	0.0533245	447.563	151	266	164.846	251	1.93897	0.515738	0.530569	Tuna
1251	Survey_1_2009_20068_197	389	420.886	330.582	166.208	393	312	50	40	54.1973	9.13866	141.573	0.176952	59.9083	393	318	146.575	13.9714	5.93055	0.168618	0.572059	No Tuna
1252	Survey_1_2009_20068_38	362	195.624	187.387	218.777	165	158	64	58	80.2012	5.74696	43.225	0.0950422	82.8794	167	215	41.5761	9.33489	13.9554	0.0716568	0.507003	No Tuna
1253	Survey_1_2009_20068_5	793	194.505	172.506	367.571	146	130	106	91	114.226	8.83935	41.8391	0.0737567	137.131	146	217	39.3776	15.1977	12.9224	0.077385	0.475562	No Tuna
1254	Survey_1_2009_20069_248	276	342.181	352.159	101.439	330	337	28	31	36.3533	9.66663	49.3449	0.337064	37.8021	332	367	52.5238	13.4506	3.7607	0.265908	0.662665	No Tuna
1255	Survey_1_2009_20069_3	115552	319.019	218.441	5508.01	67	50	596	336	508.679	289.231	12.971	0.0478627	602.316	67	369	8.30499	336	1.75873	0.568592	0.70517	Tuna
1256	Survey_1_2009_20069_69	609	470.521	181.915	322.86	436	167	65	31	47.3898	16.3622	161.216	0.0734174	66.0984	436	176	169.54	21.7703	2.8963	0.345268	0.54375	No Tuna
1257	Survey_1_2009_20070_116	236	630.983	227.326	124.752	616	208	29	40	46.7004	6.43431	124.58	0.190557	47.1699	620	208	122.005	9.12042	7.25802	0.137779	0.631016	No Tuna
1258	Survey_1_2009_20070_157	418	561.361	272.567	182.836	539	243	43	62	73.53	7.23805	122.795	0.157132	75.452	539	243	124.743	10.8155	10.1588	0.0984366	0.615611	No Tuna
1259	Survey_1_2009_20070_21	195	506.444	126.526	158.551	481	114	49	24	50.5361	4.91296	155.544	0.0974776	52.9245	481	115	157.797	8.3351	10.2863	0.0972167	0.51114	No Tuna
1260	Survey_1_2009_20070_262	310	101.787	353.2	155.397	97	321	14	65	66.7832	5.91023	83.2419	0.161319	65.7647	97	386	81.2538	8.95765	11.2996	0.0884988	0.605469	No Tuna
1261	Survey_1_2009_20070_300	341	675.368	358.523	125.841	668	334	12	52	56.2323	7.72109	96.0495	0.270597	52.7731	671	334	99.8193	10.0649	7.28295	0.137307	0.760312	No Tuna
1262	Survey_1_2009_20070_309	131	344.622	349.569	67.1543	338	339	13	19	17.4882	9.53756	68.4999	0.365034	20.6155	340	358	67.1663	11.8814	1.83361	0.545372	0.731844	No Tuna
1263	Survey_1_2009_20070_31	153	383.696	126.807	65.5563	370	124	30	6	30.7711	6.3308	2.19839	0.447375	30.1496	370	128	5.71059	6	4.86054	0.205738	0.93578	No Tuna
1264	Survey_1_2009_20070_332	120	92.2583	370.475	72.0416	90	355	6	31	32.4677	4.70588	89.3497	0.290552	31.1448	90	386	84.4725	6	6.89938	0.14494	0.757098	No Tuna
1265	Survey_1_2009_20070_339	132	279.583	375.258	86.2254	273	362	13	24	21.9073	7.67178	90.4606	0.223107	24.7386	280	362	104.036	13	2.85556	0.350193	0.538776	No Tuna
1266	Survey_1_2009_20070_35	59605	333.45	257.458	3798.15	164	127	418	259	357.178	212.475	4.09431	0.0519216	438.895	184	201	155.07	259	1.68103	0.594873	0.686785	Tuna
1267	Survey_1_2009_20070_4	2174	228.867	167.86	942.597	112	97	310	199	123.108	22.4844	33.6943	0.030748	365.919	113	296	32.3871	73.4762	5.47527	0.182639	0.117755	No Tuna
1268	Survey_1_2009_20070_97	125	478.58	188.988	64.669	466	183	25	12	25.5016	6.24099	160.546	0.375601	26.2488	466	185	162.255	9.396	4.08614	0.24473	0.686813	No Tuna
1269	Survey_1_2009_20071_161	1692	436.073	359.823	373.446	390	326	89	60	91.1465	23.6358	140.847	0.15246	106.231	390	327	146.908	37.5306	3.85629	0.259317	0.649022	No Tuna
1270	Survey_1_2009_20071_162	342	716.205	359.401	143.397	710	326	12	60	61.7709	7.0494	95.4984	0.209005	60.8276	711	326	99.4623	9.01836	8.76258	0.114122	0.729211	No Tuna
1271	Survey_1_2009_20071_184	221	53.0068	366.269	99.1127	48	343	9	43	46.1223	6.10086	85.6211	0.282712	43.566	49	386	80.7539	7.40149	7.55997	0.132276	0.796396	No Tuna
1272	Survey_1_2009_20071_37	352	82.679	247.162	166.309	70	220	27	54	59.0107	7.59489	66.1486	0.159927	59.5063	71	274	65.1576	10.8057	7.76979	0.128704	0.638259	No Tuna
1273	Survey_1_2009_20071_5	20547	312.696	258.973	2640.91	186	181	396	205	226.515	115.494	13.6612	0.0370213	396.919	186	386	3.90049	205	1.96127	0.509874	0.310741	Tuna
1274	Survey_1_2009_20071_82	2973	360.905	304.507	815.703	289	270	150	116	97.5207	38.8158	26.077	0.0561489	169.594	289	386	28.5296	70.9357	2.5124	0.398026	0.339287	No Tuna
1275	Survey_1_2009_20072_136	159	710.003	362.55	100.083	705	344	8	42	41.0269	4.93444	92.8152	0.199473	42.107	709	344	94.0856	7.28295	8.3144	0.120273	0.647658	No Tuna
1276	Survey_1_2009_20072_154	121	237.211	369.74	61.8406	232	359	11	23	21.5529	7.1481	82.0762	0.397601	23.3452	235	382	80.1342	9.94749	3.01519	0.331654	0.711765	No Tuna
1277	Survey_1_2009_20072_6	16841	317.663	258.234	2480.15	187	186	396	200	204.352	104.93	8.49589	0.0344049	397.02	188	346	174.218	200	1.94751	0.513475	0.260741	Tuna
1278	Survey_1_2009_20072_64	5499	425.445	338.58	898.129	351	276	158	110	152.41	45.939	140.105	0.0856675	184.613	359	277	143.813	68.2918	3.31765	0.301418	0.590814	No Tuna
1279	Survey_1_2009_20073_297	115	313.683	359.291	48.5269	308	350	11	17	18.4347	7.94278	66.7899	0.613681	18.868	308	367	57.9946	9.11143	2.32093	0.430861	0.842491	No Tuna
1280	Survey_1_2009_20073_3	571	419.453	98.6751	341.38	362	92	117	20	101.576	7.15741	172.743	0.0615702	117.958	362	93	172.694	11.9001	14.1917	0.0704637	0.490972	No Tuna
1281	Survey_1_2009_20073_33	892	211.395	177.701	361.671	164	135	107	89	115.632	9.82189	39.5529	0.0856933	136.653	164	223	38.4634	16.7357	11.7729	0.0849406	0.503812	No Tuna
1282	Survey_1_2009_20073_49	608	214.097	191.441	296.416	177	160	76	67	92.5887	8.36095	41.0895	0.0869579	98.5951	178	225	40.4752	13.2892	11.0739	0.090302	0.506456	No Tuna
1283	Survey_1_2009_20073_5	1980	200.634	182.027	833.484	104	96	240	214	130.399	19.3331	41.8894	0.0358162	319.476	105	309	41.574	53.7075	6.74487	0.148261	0.159555	No Tuna
1284	Survey_1_2009_20073_54	41168	336.547	271.085	3288.62	179	162	404	224	290.126	180.669	6.13554	0.0478347	413.552	183	281	165.292	224	1.60584	0.622726	0.576898	Tuna
1285	Survey_1_2009_20074_0	167	386.105	34.2006	168.042	344	32	81	4	78.5482	2.70701	179.619	0.0743178	81.0062	344	34	179.293	3.98194	29.0165	0.0344631	0.668	No Tuna
1286	Survey_1_2009_20074_153	442	639.514	149.238	279.706	608	125	59	54	70.7419	7.95529	133.461	0.0709953	79.9812	608	125	137.534	11.3137	8.89243	0.112455	0.594486	No Tuna
1287	Survey_1_2009_20074_181	183	204.325	150.609	105.882	190	140	26	20	21.7183	10.7284	37.8746	0.205123	29.0689	190	158	26.5651	17.8987	2.02437	0.493981	0.551205	No Tuna
1288	Survey_1_2009_20074_203	39252	326.755	264.13	3127.32	186	154	397	232	288.567	173.191	8.47614	0.0504344	412.059	191	259	162.049	232	1.66617	0.600178	0.541784	Tuna
1289	Survey_1_2009_20074_214	187	181.751	171.698	191.966	168	161	29	24	26.9344	8.83984	43.4356	0.0637683	36.4005	168	183	37.1847	16.0408	3.04693	0.328199	0.447368	No Tuna
1290	Survey_1_2009_20074_256	137	681.391	203.018	97.6396	670	192	21	24	26.5481	6.57049	122.888	0.180584	29.2062	671	193	128.047	9.61281	4.0405	0.247494	0.550201	No Tuna
1291	Survey_1_2009_20074_274	124	145.935	216.879	99.5391	135	204	22	25	27.2186	5.80051	56.2699	0.157269	31.8277	135	228	46.273	9.47792	4.69245	0.213108	0.498994	No Tuna
1292	Survey_1_2009_20074_3	549	481.414	51.0847	433.765	422	36	113	32	94.9896	7.35879	163.467	0.0366669	117.175	422	37	164.659	11.2901	12.9083	0.0774695	0.518169	No Tuna
1293	Survey_1_2009_20074_339	673	103.932	318.215	351.848	90	253	37	133	111.84	7.66177	76.6662	0.0683149	138.051	90	386	74.4537	14.1045	14.5971	0.0685066	0.43238	No Tuna
1294	Survey_1_2009_20074_347	865	724.417	322.31	328.978	704	256	31	130	123.427	8.92314	100.332	0.100437	133.417	705	256	102.995	14.5369	13.8322	0.0722951	0.54973	No Tuna
1295	Survey_1_2009_20074_410	292	36.75	346.12	318.735	32	292	13	94	71.39	5.20781	84.1178	0.0361188	94.8947	32	386	82.1261	9.20148	13.7083	0.0729487	0.434524	No Tuna
1296	Survey_1_2009_20074_57	579	582.358	99.5484	311.907	541	77	78	47	81.2372	9.07473	145.758	0.0747893	90.5539	541	77	149.47	12.1104	8.95203	0.111707	0.635914	No Tuna
1297	Survey_1_2009_20074_97	667	248.182	124.34	433.203	208	106	87	38	70.4984	12.0464	24.901	0.0446635	93.0484	208	142	20.7723	21.2613	5.85225	0.170874	0.460476	No Tuna
1298	Survey_1_2009_20075_1	52969	329.957	168.462	4456.4	82	37	616	349	372.749	180.932	2.24632	0.0335168	629.158	82	255	168.261	349	2.06016	0.485399	0.307378	No Tuna
1299	Survey_1_2009_20075_112	354	239.136	200.121	162.936	219	183	42	32	43.6403	10.3282	39.7672	0.167563	51.0392	219	213	34.6242	16.6966	4.22535	0.236667	0.590492	No Tuna
1300	Survey_1_2009_20075_235	182	363.495	278.027	99.397	346	272	35	13	37.2734	6.21702	11.8969	0.231491	36.6879	346	285	17.4472	8.8972	5.99538	0.166795	0.64311	No Tuna
1301	Survey_1_2009_20075_249	1275	391.796	304.748	410.659	358	280	64	51	67.5763	24.0229	141.671	0.0950074	76.2758	359	285	145.685	33.4166	2.81299	0.355494	0.64508	No Tuna
1302	Survey_1_2009_20075_250	212	486.684	291.778	100.267	472	280	27	29	32.0636	8.41848	125.12	0.26499	36.1248	473	281	131.634	13.2888	3.80871	0.262556	0.618978	No Tuna
1303	Survey_1_2009_20075_323	128	402.352	334.969	66.0833	391	330	22	13	22.4117	7.27186	159.872	0.36833	25.0599	391	331	151.39	9.05309	3.08197	0.324468	0.739884	No Tuna
1304	Survey_1_2009_20075_338	733	422.163	364.147	185.279	398	342	45	44	55.5166	16.8109	140.744	0.268325	61.5224	400	342	134.341	22.1196	3.30241	0.302809	0.746436	No Tuna
1305	Survey_1_2009_20075_96	28523	311.225	265.855	2633.81	174	174	409	212	268.594	135.21	20.0334	0.0516697	410.156	175	344	174.123	212	1.98649	0.503401	0.417052	Tuna
1306	Survey_1_2009_20076_184	200	554.545	231.02	86.3675	541	218	25	28	35.8763	7.09795	131.898	0.336929	36.8782	542	218	130.601	9.72603	5.05446	0.197845	0.686106	No Tuna
1307	Survey_1_2009_20076_3	5917	265.95	177.541	1812.26	87	87	502	299	150.452	50.0743	24.3996	0.0226397	545.184	88	386	23.2262	194.187	3.00457	0.332826	0.0790034	No Tuna
1308	Survey_1_2009_20076_370	262	156.607	365.805	107.841	152	344	11	42	46.1041	7.23556	84.2452	0.283104	42.7551	152	386	79.2157	8.89993	6.37188	0.15694	0.762737	No Tuna
1309	Survey_1_2009_20076_372	1070	419.164	366.079	228.936	382	344	61	42	59.5236	22.8878	140.989	0.256546	72.4017	382	347	147.407	33.8411	2.60067	0.384516	0.719812	No Tuna
1310	Survey_1_2009_20076_66	457	252.782	161.286	203.907	218	142	69	42	77.6326	7.49518	30.3282	0.138122	79.7559	218	183	30.1013	12.9799	10.3577	0.0965467	0.546978	No Tuna
1311	Survey_1_2009_20076_69	53195	347.596	259.266	3885.68	162	143	455	243	357.697	189.35	4.11802	0.0442737	463.056	162	300	169.297	243	1.88907	0.52936	0.613149	Tuna
1312	Survey_1_2009_20077_118	361	493.201	297.389	147.38	477	279	34	41	48.9558	9.38887	131.173	0.208853	52.0096	478	279	127.972	14.1421	5.21424	0.191783	0.635004	No Tuna
1313	Survey_1_2009_20077_138	435	649.803	342.774	236.108	637	293	22	93	90.2956	6.13384	100.313	0.0980571	95.1262	637	293	102.137	10.3677	14.7209	0.0679306	0.53407	No Tuna
1314	Survey_1_2009_20077_204	353	176.231	356.137	144.225	170	327	13	59	63.5551	7.07188	83.2656	0.213256	60.0167	171	386	79.439	9.59504	8.98702	0.111272	0.706707	No Tuna
1315	Survey_1_2009_20077_228	223	116.173	368.549	100.77	112	344	8	42	41.4609	6.84819	86.8933	0.275966	42.4264	112	386	81.8699	8	6.05429	0.165172	0.73719	No Tuna
1316	Survey_1_2009_20077_34	171	480.418	197.459	118.51	459	187	40	21	40.7178	5.34714	153.787	0.153002	42.72	459	191	159.444	8.87986	7.61487	0.131322	0.51506	No Tuna
1317	Survey_1_2009_20077_6	42586	330.238	274.4	3691.07	179	163	404	223	298.732	181.508	7.81137	0.0392801	412.393	185	278	164.818	223	1.64584	0.607593	0.591649	Tuna
1318	Survey_1_2009_20077_8	243	202.372	187.924	172.936	179	167	48	43	60.8719	5.08276	42.7416	0.102105	61.8466	179	209	39.0939	9.10001	11.9762	0.0834993	0.477407	No Tuna
1319	Survey_1_2009_20078_288	159	313.714	339.072	85.8823	305	326	19	27	28.3231	7.14771	55.2318	0.270894	31.3847	307	353	59.3493	11.2262	3.96254	0.252364	0.638554	No Tuna
1320	Survey_1_2009_20078_4	5810	318.082	173.333	1946.48	85	84	568	302	143.698	51.4796	11.3508	0.0192701	584.999	85	386	13.8462	234.327	2.79136	0.358248	0.0562805	No Tuna
1321	Survey_1_2009_20078_48	51255	336.977	266.526	3481.7	183	138	400	248	328.598	198.601	1.91487	0.053133	431.523	189	210	155.93	248	1.65457	0.604388	0.668929	Tuna
1322	Survey_1_2009_20079_301	170	687.571	371.788	84.669	684	353	8	33	33.0413	6.55091	93.4896	0.297995	33.2415	686	353	96.9112	8	5.04377	0.198264	0.769231	No Tuna
1323	Survey_1_2009_20079_306	199	260.761	371.641	96.2254	254	358	13	28	26.54	9.54689	85.0378	0.270074	28.4429	258	386	79.8753	12.3405	2.77996	0.359717	0.687392	No Tuna
1324	Survey_1_2009_20079_51	208	564.524	148	114.51	547	135	34	28	40.5765	6.52679	141.986	0.199337	41.4005	547	137	142.853	10.5126	6.21691	0.160852	0.585915	No Tuna
1325	Survey_1_2009_20079_87	26610	332.887	277.706	3234.34	186	186	397	200	237.376	142.731	6.93422	0.0319656	397.454	186	361	177.26	200	1.6631	0.601285	0.416113	Tuna
1326	Survey_1_2009_20079_88	205	265.202	201.266	108.853	248	188	36	26	42.0274	6.21057	34.1423	0.217412	42.2019	248	213	36.3268	9.05168	6.76708	0.147774	0.654952	No Tuna
1327	Survey_1_2009_20079_9	4684	245.586	175.512	1599.62	84	84	463	302	143.765	41.4834	29.334	0.0230034	529.06	84	386	28.9389	163.596	3.4656	0.288551	0.0758868	No Tuna
1328	Survey_1_2009_20080_0	12264	333.498	261.292	2550.32	186	186	397	200	185.933	83.9817	4.52121	0.0236948	397.503	186	365	177.116	200	2.21397	0.451676	0.195137	Tuna
1329	Survey_1_2009_20080_113	312	245.221	367.141	111.64	238	345	15	41	38.5016	10.3178	85.1623	0.314578	41.7732	240	386	78.9591	14.6815	3.73158	0.267983	0.685714	No Tuna
1330	Survey_1_2009_20080_8	276	249.076	219.025	173.421	224	198	54	43	66.0921	5.31704	38.882	0.115322	67.624	225	241	38.3952	9.11038	12.4303	0.0804489	0.506422	No Tuna
1331	Survey_1_2009_20080_85	2303	414.974	352.881	461.328	381	314	72	72	80.658	36.3544	121.586	0.135983	96.8969	383	319	136.254	47.2442	2.21866	0.450722	0.675664	No Tuna
1332	Survey_1_2009_20081_112	18905	327.069	264.619	2778.5	186	185	397	201	216.939	110.956	11.3986	0.0307726	397.609	186	364	176.828	201	1.95518	0.511462	0.297314	Tuna
1333	Survey_1_2009_20081_17	187	239.045	65.0936	184.409	200	49	77	35	74.2065	3.20856	24.2638	0.0691013	84.1724	200	84	23.8243	5.14882	23.1277	0.0432383	0.532006	No Tuna
1334	Survey_1_2009_20081_252	3356	407.25	343.344	492.683	354	303	93	83	100.069	42.7003	127.324	0.173739	117.004	354	315	142.64	52.4538	2.34353	0.426707	0.740839	No Tuna
1335	Survey_1_2009_20081_287	292	260	363.404	132.125	254	339	15	47	47.2214	7.87326	79.9466	0.210196	49.0408	255	386	73.4127	12.0255	5.99769	0.166731	0.644592	No Tuna
1336	Survey_1_2009_20081_298	123	350.394	349.793	51.3553	343	343	17	15	20.32	7.70709	42.2987	0.586062	21.4009	343	357	37.4054	9.89949	2.63654	0.379285	0.803922	No Tuna
1337	Survey_1_2009_20081_316	141	680.138	372.394	74.8701	675	355	8	31	32.1337	5.58686	88.0363	0.316091	31.257	679	355	97.3524	8	5.75166	0.173863	0.715736	No Tuna
1338	Survey_1_2009_20081_43	1891	226.93	142.75	755.418	122	84	244	154	137.256	17.5416	32.4812	0.0416415	285.776	124	237	32.1329	44.7436	7.82459	0.127802	0.213709	No Tuna
1339	Survey_1_2009_20081_44	906	80.149	235.015	766.306	32	85	167	301	92.3387	12.4927	62.5171	0.019388	344.224	32	386	60.9777	47.9177	7.39144	0.135292	0.0806014	No Tuna
1340	Survey_1_2009_20082_198	208	58.3413	309.01	129.439	50	284	16	51	51.5628	5.13614	76.4753	0.156008	53.1601	51	335	73.6105	8.02681	10.0392	0.0996093	0.590909	No Tuna
1341	Survey_1_2009_20082_2	117838	334.338	216.227	7758.73	55	39	642	347	508.509	295.051	8.58935	0.0245988	642.153	55	372	178.751	347	1.72346	0.580227	0.670206	Tuna
1342	Survey_1_2009_20082_221	134	468.769	305.187	59.2548	461	297	18	14	17.9526	9.50359	144.751	0.479587	20	463	297	143.13	12.6202	1.88903	0.529371	0.770115	No Tuna
1343	Survey_1_2009_20082_263	263	719.876	359.063	139.882	715	330	9	56	59.2187	5.65466	94.0903	0.168904	56.7186	715	330	99.1302	7.45027	10.4726	0.0954877	0.713704	No Tuna
1344	Survey_1_2009_20083_208	314	407.013	333.29	111.539	392	324	29	20	26.7959	14.9201	149.25	0.317165	31.7805	392	327	155.854	18.7406	1.79596	0.556804	0.718535	No Tuna
1345	Survey_1_2009_20083_225	241	714.28	366.338	104.426	710	343	9	43	44.6876	6.86657	94.0622	0.277719	43.566	711	343	99.2461	8.83985	6.50799	0.153657	0.75195	No Tuna
1346	Survey_1_2009_20083_236	180	199.978	365.878	84.3259	193	351	17	25	18.2885	12.5316	105.747	0.318098	25.4951	195	376	78.6901	16.9952	1.45939	0.685216	0.633803	No Tuna
1347	Survey_1_2009_20083_24	33925	318.396	263.78	3565.1	162	158	421	228	265.758	162.534	16.1896	0.0335418	421.385	162	378	2.44821	228	1.6351	0.611584	0.45888	Tuna
1348	Survey_1_2009_20083_5	309	262.607	124.995	161.48	231	112	60	29	63.0226	6.24269	24.6718	0.148912	65.3911	231	140	23.4287	9.84428	10.0954	0.0990548	0.623613	No Tuna
1349	Survey_1_2009_20084_0	3549	220.672	173.369	1383.68	78	78	407	300	134.205	33.6702	36.7051	0.0232942	495.149	78	377	34.7171	133.324	3.98588	0.250885	0.0772235	No Tuna
1350	Survey_1_2009_20084_181	122	485.959	288.869	52.7696	478	280	16	18	23.29	6.66961	131.948	0.550558	23.4307	479	280	129.806	8.48528	3.49196	0.286372	0.807947	No Tuna
1351	Survey_1_2009_20084_4	1130	212.981	119.777	370.6	151	84	120	82	131.741	10.9212	32.6766	0.10339	143.67	151	165	33.3582	16.7667	12.0629	0.0828991	0.583075	No Tuna
1352	Survey_1_2009_20084_56	587	269.609	171.352	282.96	227	148	90	51	90.7987	8.2313	28.5611	0.092129	101.074	227	197	27.0721	15.9521	11.0309	0.0906544	0.5	No Tuna
1353	Survey_1_2009_20084_66	37345	335.336	274.16	3337.99	185	165	398	221	271.93	174.858	13.9783	0.0421185	399.055	185	357	175.833	221	1.55515	0.643026	0.553879	Tuna
1354	Survey_1_2009_20085_153	350	524.917	278.071	166.451	504	255	40	48	59.2478	7.52153	127.085	0.158747	60	505	255	126.87	13.3574	7.8771	0.12695	0.538048	No Tuna
1355	Survey_1_2009_20085_196	244	494.332	297.496	164.693	475	278	42	44	46.8479	6.63147	130.746	0.113044	55.9732	475	283	138.621	12.1794	7.06449	0.141553	0.418166	No Tuna
1356	Survey_1_2009_20085_24	47807	337.573	277.513	3397.99	180	151	409	235	303.434	200.603	5.60163	0.0520304	411.291	193	268	163.327	235	1.51261	0.661109	0.650723	Tuna
1357	Survey_1_2009_20085_274	193	321.666	353.194	92.2254	313	339	20	28	31.1264	7.89477	61.0745	0.285145	32.249	313	367	60.2551	10.892	3.94266	0.253636	0.654237	No Tuna
1358	Survey_1_2009_20085_287	128	305.133	362.383	78.2254	297	353	16	18	15.0026	10.8631	60.3414	0.26286	18.2483	302	371	80.5377	13.9219	1.38107	0.724078	0.649746	No Tuna
1359	Survey_1_2009_20085_311	215	346.663	378.072	71.3553	339	367	17	19	20.112	13.6111	111.541	0.530634	23.3452	339	369	133.264	16.261	1.47762	0.676765	0.833333	No Tuna
1360	Survey_1_2009_20085_319	113	331.712	379.792	43.799	327	372	10	14	14.4398	9.96386	86.0266	0.740219	15.6525	330	372	116.565	10	1.44922	0.690028	0.886275	No Tuna
1361	Survey_1_2009_20085_36	174	391.678	164.138	109.941	366	162	49	5	52.3395	4.23282	179.19	0.1809	49.0918	366	163	176.496	5	12.3652	0.0808724	0.8	No Tuna
1362	Survey_1_2009_20085_4	488	279.141	118.844	254.291	235	102	91	39	88.602	7.01272	21.8483	0.0948345	98.2344	235	140	22.1263	13.2619	12.6345	0.0791485	0.477729	No Tuna
1363	Survey_1_2009_20085_45	2839	563.473	271.575	937.065	451	175	161	200	129.883	27.8307	128.266	0.040629	246.008	451	177	126.404	59.7389	4.66687	0.214276	0.273797	No Tuna
1364	Survey_1_2009_20086_166	295	227.276	358.453	111.497	222	336	13	47	49.0692	7.65461	81.7203	0.298196	47.1699	227	383	85.1355	10.2879	6.4104	0.155996	0.735661	No Tuna
1365	Survey_1_2009_20086_184	234	417.573	373.308	85.397	407	362	19	24	21.9814	13.5541	120.533	0.403219	25.5539	407	364	120.579	15.9496	1.62176	0.616616	0.727838	No Tuna
1366	Survey_1_2009_20086_23	21537	327.991	268.865	2719.72	185	184	397	202	221.034	124.061	15.5197	0.0365887	397.408	185	365	177.404	202	1.78166	0.561275	0.336124	Tuna
1367	Survey_1_2009_20086_4	1697	305.12	185.004	607.654	213	156	227	83	118.754	18.1946	18.6461	0.0577536	238.449	213	238	17.8271	40.8871	6.52691	0.153212	0.237975	No Tuna
1368	Survey_1_2009_20086_69	205	449.378	250.398	111.196	430	241	35	20	36.654	7.12102	154.575	0.208346	38.9487	430	242	150.803	12.7548	5.14729	0.194277	0.571827	No Tuna
1369	Survey_1_2009_20087_233	401	417.727	367.131	140.51	407	346	22	40	39.7213	12.8538	104.955	0.255236	43.4626	408	346	113.025	18.2141	3.09023	0.3236	0.668891	No Tuna
1370	Survey_1_2009_20087_3	7291	358.844	171.227	2309.32	70	66	628	320	142.346	65.2155	176.215	0.0171802	628.007	70	383	179.726	320	2.18271	0.458147	0.0463987	No Tuna
1371	Survey_1_2009_20087_42	638	369.621	152.875	318.392	305	146	132	20	95.7429	8.48446	3.8022	0.0790872	132.378	305	165	4.33231	15.4848	11.2845	0.088617	0.388669	No Tuna
1372	Survey_1_2009_20087_72	25905	332.73	266.105	3191.03	187	177	397	209	250.952	131.432	15.2404	0.0319692	397.555	187	365	176.972	209	1.90936	0.523735	0.395801	Tuna
1373	Survey_1_2009_20087_90	105	399.071	201.519	61.6985	387	197	26	7	25.7908	5.18364	176.35	0.346617	26.0768	387	201	175.601	7	4.97543	0.200988	0.769231	No Tuna
1374	Survey_1_2009_20088_130	226	255.301	201.482	111.681	239	192	31	23	29.6653	9.69997	36.5223	0.227697	35.3553	239	210	28.7398	14.461	3.05829	0.32698	0.631285	No Tuna
1375	Survey_1_2009_20088_187	374	302.251	253.952	203.22	272	234	65	44	68.8486	6.9165	32.2491	0.113801	77.666	273	278	34.5085	11.7513	9.95425	0.10046	0.553254	No Tuna
1376	Survey_1_2009_20088_197	191	383.793	246.893	103.497	363	242	40	10	38.1348	6.37708	1.54715	0.22407	40.05	363	249	2.86241	9.7982	5.97997	0.167225	0.6112	No Tuna
1377	Survey_1_2009_20088_246	181	242.975	278.831	105.439	231	263	24	31	36.4291	6.32617	52.8735	0.204592	38.6005	231	294	53.427	10.0229	5.75847	0.173657	0.629565	No Tuna
1378	Survey_1_2009_20088_3	100350	371.841	193.161	6658.12	32	35	703	351	533.271	239.596	0.277954	0.0284462	703.598	32	357	177.638	351	2.22571	0.449295	0.512141	No Tuna
1379	Survey_1_2009_20088_327	221	223.713	338.785	132.853	215	314	17	51	53.5823	5.25147	74.5293	0.157348	52.8867	217	365	74.6499	7.64506	10.2033	0.0980076	0.613037	No Tuna
1380	Survey_1_2009_20088_378	173	228.483	371.934	83.598	223	356	10	30	31.5951	6.97167	85.3088	0.311074	31.0483	223	386	75.0686	10	4.53192	0.220657	0.661568	No Tuna
1381	Survey_1_2009_20088_386	251	418.58	374.428	79.8406	410	360	17	26	28.9031	11.057	113.214	0.494807	30.5287	411	360	121.608	13.3284	2.614	0.382555	0.8032	No Tuna
1382	Survey_1_2009_20088_85	16398	452.651	264.285	2289.18	186	170	410	216	209.687	99.5703	168.241	0.0393226	410.59	186	383	3.07146	216	2.10592	0.474852	0.243164	No Tuna
1383	Survey_1_2009_20088_94	386	312.881	190.062	233.421	271	176	85	35	78.8402	6.23375	20.765	0.0890258	91.1811	271	209	21.218	10.7966	12.6473	0.0790682	0.494555	No Tuna
1384	Survey_1_2009_20089_2	10328	401.751	172.138	2795.88	70	66	638	320	178.131	73.8223	0.708109	0.016603	640.815	70	386	5.37252	308.241	2.41296	0.414428	0.0660506	No Tuna
1385	Survey_1_2009_20089_303	184	476.804	294.918	86.468	463	284	25	24	32.4278	7.22455	135.063	0.309255	32.0156	463	286	141.34	10.4364	4.48855	0.222789	0.68785	No Tuna
1386	Survey_1_2009_20089_396	115	713.578	347.83	69.598	710	335	7	28	28.1292	5.20535	94.5267	0.298342	28.2843	711	335	98.1301	6.43901	5.40391	0.185051	0.749186	No Tuna
1387	Survey_1_2009_20089_421	114	215.93	359.149	55.3553	211	350	10	21	19.7322	7.35596	79.2509	0.467515	21.587	214	371	76.6075	9.26428	2.68248	0.37279	0.742671	No Tuna
1388	Survey_1_2009_20089_55	74414	368.302	250.555	4540.84	137	114	484	272	397.546	238.329	3.52285	0.0453515	490.405	137	306	170.73	272	1.66806	0.5995	0.709445	Tuna
1389	Survey_1_2009_20090_247	1120	412.942	355.34	219.421	391	324	38	62	63.645	22.406	110.723	0.292328	68.8767	398	324	115.821	28.3966	2.84054	0.352046	0.758808	No Tuna
1390	Survey_1_2009_20090_268	118	370.602	354.136	67.0122	360	349	22	11	20.5968	7.29446	19.4546	0.330205	23.7697	360	359	22.249	9.43434	2.82362	0.354156	0.702381	No Tuna
1391	Survey_1_2009_20090_53	772	314.877	145.567	315.664	253	130	128	41	110.025	8.93377	16.5914	0.0973592	133.522	253	169	16.5348	16.5882	12.3157	0.0811974	0.476102	No Tuna
1392	Survey_1_2009_20090_58	464	613.504	171.515	225.605	585	143	54	56	72.6203	8.13524	133.407	0.114559	73.7564	590	143	130.601	13.435	8.92663	0.112024	0.521641	No Tuna
1393	Survey_1_2009_20090_6	6738	240.726	140.991	1604.81	70	66	479	320	161.705	53.0539	27.7892	0.032877	551.335	70	386	29.6804	183.125	3.04794	0.328091	0.0967957	No Tuna
1394	Survey_1_2009_20090_96	21142	339.531	265.593	2849.38	186	183	398	203	221.984	121.265	12.3161	0.0327231	398.784	186	361	176.406	203	1.83057	0.546277	0.331631	Tuna
1395	Survey_1_2009_20091_0	758	279.987	85.533	376.032	212	64	145	52	116.024	8.31825	19.1243	0.0673644	152.738	212	114	18.3163	15.7216	13.9481	0.0716943	0.403299	No Tuna
1396	Survey_1_2009_20091_148	344	487.698	278.093	137.137	468	261	36	35	45.9396	9.53414	139.415	0.229857	47.4236	469	261	132.436	14.4929	4.81843	0.207536	0.618705	No Tuna
1397	Survey_1_2009_20091_152	154	505.838	273.123	78.2254	496	263	23	20	23.239	8.43749	131.694	0.316253	26.6271	497	264	145.713	13.0495	2.75425	0.363075	0.611111	No Tuna
1398	Survey_1_2009_20091_214	474	158.791	343.553	188.569	151	306	20	80	81.6594	7.39065	79.7786	0.167513	82.2253	151	386	76.6398	10.9634	11.049	0.0905058	0.657876	No Tuna
1399	Survey_1_2009_20091_249	357	88.3739	357.749	136.083	83	327	12	59	60.5572	7.50606	84.8159	0.242253	59.5399	84	386	82.2782	9.73616	8.06778	0.12395	0.750789	No Tuna
1400	Survey_1_2009_20091_258	869	411.767	355.577	207.907	391	329	38	57	55.6429	19.8847	115.546	0.252635	63.5295	394	330	118.179	27.7256	2.79827	0.357363	0.680235	No Tuna
1401	Survey_1_2009_20091_26	3560	270.772	188.139	1177.47	179	146	253	130	144.266	31.4194	23.4878	0.0322669	278.643	181	276	25.7374	71.3427	4.59161	0.217788	0.259315	No Tuna
1402	Survey_1_2009_20091_44	34164	338.356	267.904	3533.4	183	163	399	223	278.001	156.471	19.5115	0.0343868	399.152	183	386	1.57918	223	1.7767	0.562842	0.50817	Tuna
1403	Survey_1_2009_20091_89	642	567.285	245.78	270.375	534	207	62	80	93.3061	8.76063	126.953	0.11036	99.8098	535	208	127.674	14.9044	10.6506	0.0938913	0.533444	No Tuna
1404	Survey_1_2009_20092_1	14700	193.109	169.456	2639.38	57	44	486	342	230.194	81.3081	41.7497	0.026517	558.033	58	385	29.643	201.165	2.83113	0.353216	0.185475	No Tuna
1405	Survey_1_2009_20092_168	767	46.4283	338.758	325.907	32	274	30	112	105.178	9.28501	80.2846	0.0907442	114.756	32	386	77.417	16.609	11.3277	0.0882794	0.489314	No Tuna
1406	Survey_1_2009_20092_268	180	681.967	365.839	100.426	678	346	9	40	41.9425	5.46423	94.9244	0.224278	40.4475	679	346	98.5308	8.12003	7.67583	0.130279	0.681818	No Tuna
1407	Survey_1_2009_20092_294	107	201.322	376.444	51.2132	198	365	7	21	21.4112	6.36288	88.3051	0.51266	21.2132	201	365	98.1301	7	3.36501	0.297176	0.859438	No Tuna
1408	Survey_1_2009_20092_39	231	607.171	161.31	131.48	590	145	35	34	45.8363	6.41672	134.441	0.167919	47.4236	590	146	137.564	10.7776	7.14326	0.139992	0.580402	No Tuna
1409	Survey_1_2009_20092_52	38981	351.533	273.833	3432.58	186	170	395	216	300.891	164.951	13.9169	0.0415741	395.79	186	361	176.379	216	1.82413	0.548207	0.588202	Tuna
1410	Survey_1_2009_20092_73	309	646.481	209.769	188.978	626	183	38	55	61.4691	6.40047	124.088	0.108729	64.8999	628	183	123.69	13.7779	9.60384	0.104125	0.457439	No Tuna
1411	Survey_1_2009_20093_100	188	618.995	172.186	124.409	602	154	33	35	46.5919	5.13756	132.624	0.152638	47.4236	603	154	132.436	9.19239	9.06888	0.110267	0.559524	No Tuna
1412	Survey_1_2009_20093_116	42334	359.426	278.992	3454.7	186	168	397	218	292.972	183.981	11.8999	0.0445737	397.213	186	372	1.87551	218	1.5924	0.627983	0.641191	Tuna
1413	Survey_1_2009_20093_118	388	666.209	199.799	198.007	645	169	42	64	74.4907	6.63192	122.918	0.12436	76.5506	645	169	123.275	10.5831	11.2321	0.0890302	0.563135	No Tuna
1414	Survey_1_2009_20093_12	3851	233.71	156.127	1618.49	64	64	479	322	126.935	38.6279	31.8754	0.018474	554.33	64	386	30.2192	171.784	3.2861	0.304312	0.0584499	No Tuna
1415	Survey_1_2009_20093_126	1024	74.0723	270.681	501.103	47	174	75	212	120.452	10.8242	70.6659	0.0512456	224.544	47	386	70.7581	24.3614	11.1279	0.0898639	0.260991	No Tuna
1416	Survey_1_2009_20093_195	289	508.092	263.6	208.049	492	244	32	38	30.7118	11.9813	119.283	0.083903	43.566	493	244	121.866	21.3014	2.56332	0.390119	0.442912	No Tuna
1417	Survey_1_2009_20093_23	549	208.708	98.5638	262.434	165	73	86	57	92.3755	7.56703	32.1796	0.100171	102.083	165	130	32.6003	13.4785	12.2076	0.081916	0.509513	No Tuna
1418	Survey_1_2009_20093_237	397	718.734	342.243	222.953	706	295	19	91	86.1204	5.86941	97.8963	0.100363	92.5743	708	295	100.582	10.3861	14.6727	0.0681536	0.499057	No Tuna
1419	Survey_1_2009_20093_271	163	507.107	338.512	114.61	498	321	17	36	37.0876	5.59589	109.686	0.155938	39	498	321	112.62	7.88972	6.62765	0.150883	0.603704	No Tuna
1420	Survey_1_2009_20093_313	110	332	365.7	68.669	326	357	13	16	14.0769	9.9494	126.862	0.293144	18.0278	327	357	123.69	13	1.41485	0.706791	0.676923	No Tuna
1421	Survey_1_2009_20093_33	633	595.32	123.786	379.428	532	79	110	87	107.059	7.52817	141.797	0.0552527	139.463	532	79	141.404	14.1123	14.2211	0.0703178	0.407205	No Tuna
1422	Survey_1_2009_20093_5	150	484.3	62.38	90.5685	465	56	36	13	35.9457	5.31317	164.32	0.229798	36.8782	465	58	167.471	8.23443	6.7654	0.147811	0.643777	No Tuna
1423	Survey_1_2009_20093_95	1150	277.263	184.228	492.725	200	148	169	96	113.915	12.8537	28.4213	0.0595249	192.51	201	244	29.2281	29.6231	8.86246	0.112836	0.302353	No Tuna
1424	Survey_1_2009_20094_0	58398	375.483	167.998	2604.14	48	32	671	354	405.757	183.249	0.607545	0.108213	672.132	48	379	3.32641	354	2.21424	0.451623	0.304793	No Tuna
1425	Survey_1_2009_20094_121	647	576.135	297.126	255.362	552	257	43	83	85.8323	9.59763	115.786	0.124681	91.7061	554	257	115.168	15.9702	8.94307	0.111818	0.550404	No Tuna
1426	Survey_1_2009_20094_15	1634	327.543	169.126	627.754	211	145	251	79	116.636	17.8373	14.3811	0.0521054	259.031	211	223	14.3045	42.9988	6.53887	0.152932	0.210486	No Tuna
1427	Survey_1_2009_20094_219	109	500.087	316.032	67.7401	491	308	17	15	17.2346	8.05259	128.599	0.2985	20.2485	491	311	147.095	10.9308	2.14025	0.467235	0.64881	No Tuna
1428	Survey_1_2009_20094_292	213	181.378	367.218	106.326	176	344	10	42	41.072	6.60304	85.6664	0.236762	42.5793	178	386	80.5377	9.25359	6.22016	0.160768	0.701812	No Tuna
1429	Survey_1_2009_20094_323	129	590.446	371.236	73.598	586	357	8	29	29.8823	5.49649	92.7729	0.299273	29.4279	588	357	99.7824	7.86732	5.43662	0.183938	0.693548	No Tuna
1430	Survey_1_2009_20094_345	136	348.36	380.728	58.2843	342	372	15	14	14.3918	12.0319	146.911	0.50309	17.0294	343	375	139.764	14	1.19613	0.836029	0.793003	No Tuna
1431	Survey_1_2009_20094_44	34178	363.873	282.045	4031.59	186	185	397	201	262.457	165.806	6.00281	0.0264243	397.786	186	361	176.397	201	1.58292	0.631745	0.540359	Tuna
1432	Survey_1_2009_20095_122	417	95.0851	254.776	315.889	72	202	52	111	94.564	5.61462	65.5397	0.0525141	120.83	73	313	65.556	12.852	16.8425	0.0593737	0.350126	No Tuna
1433	Survey_1_2009_20095_14	174	318.454	79.7356	94.9117	300	74	39	12	40.2241	5.50773	11.9431	0.242728	40.025	300	85	12.9946	7.21105	7.30321	0.136926	0.720497	No Tuna
1434	Survey_1_2009_20095_20	365	255.495	88.7548	188.108	232	77	46	26	47.8798	9.70624	23.7347	0.129625	51.4782	232	103	29.0546	11.6953	4.93288	0.202721	0.678439	No Tuna
1435	Survey_1_2009_20095_3	292	248.753	76.4863	197.037	212	60	77	35	78.7562	4.72072	23.8592	0.0945146	83.7735	212	94	23.1986	8.15256	16.6831	0.059941	0.504754	No Tuna
1436	Survey_1_2009_20095_344	146	397.733	375.493	79.397	386	365	19	21	22.7715	8.16339	123.614	0.291041	25.4558	386	368	135	11.6572	2.78947	0.358491	0.63067	No Tuna
1437	Survey_1_2009_20095_39	115	519.961	94.3696	81.7401	505	87	30	16	31.8978	4.59036	155.859	0.21629	32.6956	505	90	156.571	7.08595	6.94887	0.143908	0.600522	No Tuna
1438	Survey_1_2009_20095_4	1147	376.601	69.9865	513.203	279	60	212	24	126.081	11.583	0.596479	0.0547261	212.021	279	79	179.189	24	10.885	0.0918694	0.31524	No Tuna
1439	Survey_1_2009_20095_56	659	176.843	143.981	310.517	137	105	89	80	101.626	8.25643	41.2533	0.0858865	119.67	137	185	41.9516	12.3912	12.3087	0.0812436	0.560374	No Tuna
1440	Survey_1_2009_20095_57	76361	377.257	247.739	5622.77	143	107	494	279	410.352	236.933	0.651443	0.0303515	494.972	143	386	3.59078	279	1.73193	0.57739	0.694763	Tuna
1441	Survey_1_2009_20096_0	9588	271.665	147.315	2713.51	52	32	595	354	172.655	70.7063	28.8312	0.0163635	625.828	52	386	18.0586	256.755	2.44187	0.409523	0.0851241	No Tuna
1442	Survey_1_2009_20096_199	136	464.728	308.066	73.6396	455	297	20	21	25.4189	6.81229	134.814	0.315156	27.5862	456	297	133.531	9.14278	3.73133	0.268001	0.686869	No Tuna
1443	Survey_1_2009_20096_211	503	618.699	344.363	200.752	607	303	19	83	83.5711	7.66341	99.7525	0.15684	85.1469	607	303	102.894	11.7064	10.9052	0.0916993	0.629537	No Tuna
1444	Survey_1_2009_20096_226	195	360.526	321.91	89.0538	350	311	25	19	20.4592	12.1354	31.7004	0.308986	26.4197	352	330	29.4759	14.8145	1.6859	0.593153	0.659898	No Tuna
1445	Survey_1_2009_20096_248	307	401.223	327.484	109.882	381	320	41	16	40.713	9.60098	165.018	0.319516	42.45	381	323	164.982	12.0518	4.2405	0.235821	0.75709	No Tuna
1446	Survey_1_2009_20096_274	246	373.252	342.232	98.2254	355	334	35	17	31.7331	9.87036	21.7827	0.320404	36.4005	355	349	15.9454	12.9772	3.21499	0.311043	0.733234	No Tuna
1447	Survey_1_2009_20096_279	760	411.318	359.453	215.421	393	335	31	51	54.9584	17.6072	110.995	0.2058	57.8014	395	336	120.114	23.6662	3.12136	0.320373	0.697568	No Tuna
1448	Survey_1_2009_20096_316	172	147.64	369.506	75.4558	144	354	7	32	35.3023	6.20348	89.2016	0.379623	32.249	146	354	97.125	7	5.69073	0.175724	0.839024	No Tuna
1449	Survey_1_2009_20096_81	32298	353.635	271.331	3192.75	187	174	395	212	280.756	146.473	14.3666	0.0398158	395.214	187	386	1.885	212	1.91678	0.521708	0.498788	Tuna
1450	Survey_1_2009_20097_23	752	345.613	164.543	297.421	287	155	121	27	99.8328	9.5908	10.0572	0.106828	122.984	287	181	10.3048	15.2858	10.4092	0.0960686	0.50914	No Tuna
1451	Survey_1_2009_20097_241	102	224.686	371.157	60.2843	222	360	6	24	25.6932	5.05466	87.0198	0.352697	24.3311	223	360	99.4623	6	5.08308	0.196731	0.764045	No Tuna
1452	Survey_1_2009_20097_3	2626	315.242	165.596	773.418	187	135	285	113	125.41	26.6608	18.9214	0.0551665	298.573	187	248	17.3426	66.972	4.70389	0.21259	0.199211	No Tuna
1453	Survey_1_2009_20097_61	33427	360.326	277.954	3442.74	187	180	396	206	271.475	156.775	9.98438	0.0354404	396.365	187	386	2.45816	206	1.73162	0.577495	0.521889	Tuna
1454	Survey_1_2009_20098_20	655	355.581	167.547	284.25	303	159	112	24	90.6553	9.19937	7.79635	0.101871	113.137	303	179	8.1301	15.4938	9.85451	0.101476	0.4964	No Tuna
1455	Survey_1_2009_20098_206	290	623.779	350.524	170.995	616	319	13	67	65.2421	5.65952	98.1554	0.124635	67.897	617	319	99.3236	9.10546	11.5279	0.0867464	0.614407	No Tuna
1456	Survey_1_2009_20098_269	152	654.98	368.697	89.8406	650	350	9	36	38.036	5.08814	94.4476	0.236651	36.3456	653	350	97.9072	7.11694	7.47543	0.133772	0.658009	No Tuna
1457	Survey_1_2009_20098_295	144	333.861	366.66	81.6396	324	360	19	13	17.2966	10.6001	177.965	0.2715	21.0238	324	370	25.3462	12.6893	1.63174	0.612843	0.684086	No Tuna
1458	Survey_1_2009_20098_3	7628	382.536	196.475	1949.54	139	129	476	257	159.507	60.8892	11.9587	0.0252207	483.53	139	386	10.1247	213.03	2.61963	0.381734	0.0956387	No Tuna
1459	Survey_1_2009_20098_301	125	292.18	375.668	64.7696	287	364	10	22	22.9391	6.93816	94.402	0.374436	23.2594	287	365	115.463	8.53258	3.30622	0.30246	0.704225	No Tuna
1460	Survey_1_2009_20098_47	42495	368.467	283.079	3082.18	186	179	397	207	305.476	177.121	8.16591	0.0562122	397.986	186	358	175.966	207	1.72467	0.579822	0.661921	Tuna
1461	Survey_1_2009_20099_21	354	360.342	82.0198	162.468	325	78	70	10	70.1946	6.4211	3.70378	0.16853	70.2567	325	86	4.89909	8.57322	10.9319	0.0914758	0.66982	No Tuna
1462	Survey_1_2009_20099_288	164	470.262	346.22	90.2254	462	334	16	27	26.5827	7.85516	112.038	0.253161	27.6586	466	334	102.529	13.0963	3.38411	0.295499	0.593128	No Tuna
1463	Survey_1_2009_20099_305	206	320.243	357.432	106.61	312	343	16	33	27.2156	9.63739	77.0114	0.227761	33.2415	322	376	83.0888	13.0026	2.82396	0.354113	0.61037	No Tuna
1464	Survey_1_2009_20099_338	179	345.394	380.109	82.3259	337	370	20	16	18.4223	12.3714	161.554	0.331887	22.8035	339	372	142.125	16	1.4891	0.671547	0.726166	No Tuna
1465	Survey_1_2009_20099_4	9413	389.681	142.783	2523.01	54	48	657	338	167.967	71.3533	6.89067	0.0185824	659.413	54	386	5.83163	316.319	2.35402	0.424806	0.0580269	No Tuna
1466	Survey_1_2009_20099_66	167	349.374	167.177	82.669	334	161	32	11	31.2047	6.81406	9.02602	0.307072	32.5576	334	171	10.6197	9.0031	4.57946	0.218366	0.762557	No Tuna
1467	Survey_1_2009_20099_80	43074	364.798	282.247	4016.07	185	174	398	212	298.199	183.916	7.98788	0.03356	398.453	185	367	177.267	212	1.62138	0.616757	0.65037	Tuna
1468	Survey_1_2009_20100_0	52508	384.474	168.305	2671.02	41	32	685	354	390.66	171.134	0.113495	0.0924867	688.209	41	373	6.34019	354	2.28277	0.438064	0.269689	No Tuna
1469	Survey_1_2009_20100_11	262	389.817	153.317	202.125	344	150	88	9	77.8011	4.28772	179.074	0.0805882	88.0909	344	153	177.397	7.57843	18.1451	0.0551113	0.431631	No Tuna
1470	Survey_1_2009_20100_170	564	623.766	340.131	236.409	610	289	22	97	93.5871	7.67314	100.468	0.126812	99.4636	610	289	102.779	12.0325	12.1967	0.0819893	0.600319	No Tuna
1471	Survey_1_2009_20100_237	1328	408.656	353.826	283.404	380	324	49	62	66.6729	25.3605	115.859	0.207776	71.5052	380	333	132.166	33.8524	2.629	0.380373	0.701903	No Tuna
1472	Survey_1_2009_20100_245	146	504.726	343.267	76.9117	498	330	12	28	30.3671	6.12153	105.653	0.310154	29.4109	500	330	107.819	7.91466	4.96071	0.201584	0.752577	No Tuna
1473	Survey_1_2009_20100_25	27469	361.371	270.796	3000.3	186	186	397	200	255.706	136.777	9.62972	0.0383463	397.917	186	359	176.109	200	1.86951	0.5349	0.43262	Tuna
1474	Survey_1_2009_20100_261	218	141.674	356.67	122.953	136	336	11	43	38.9231	7.13114	82.8587	0.181212	43.7379	139	379	79.4608	11	5.4582	0.183211	0.60221	No Tuna
1475	Survey_1_2009_20100_293	227	242.905	371.319	100.426	231	353	18	33	32.8684	8.7934	79.7861	0.282839	36.6742	231	386	64.1336	15.5259	3.73785	0.267533	0.564677	No Tuna
1476	Survey_1_2009_20100_3	4390	356.146	191.55	1407.64	151	136	460	175	131.774	42.4175	3.05503	0.0278414	460.851	151	309	3.48327	164.764	3.10659	0.321897	0.0785099	No Tuna
1477	Survey_1_2009_20100_309	155	292.545	373.939	63.4558	288	360	9	26	26.5708	7.42742	84.687	0.483725	26.3059	289	386	81.2538	8.79248	3.57739	0.279533	0.833333	No Tuna
1478	Survey_1_2009_20101_0	3424	296.59	208.626	1321.39	135	134	413	252	121.208	35.9676	25.1873	0.0246423	452.866	136	386	24.5277	149.644	3.36993	0.296742	0.0683406	No Tuna
1479	Survey_1_2009_20101_131	188	229.617	334.027	85.9828	223	319	12	28	26.5357	9.02065	85.6254	0.319555	28.1603	229	319	96.1155	12	2.94166	0.339944	0.708098	No Tuna
1480	Survey_1_2009_20101_19	39495	385.293	282.15	3906.11	187	180	396	206	295.961	169.909	178.619	0.0325284	396.727	187	362	176.532	206	1.74188	0.574093	0.621601	Tuna
1481	Survey_1_2009_20101_214	117	223.953	371.004	64.669	216	363	15	16	14.2848	10.4285	49.6963	0.351563	17.088	221	379	69.444	12.6041	1.36979	0.730038	0.722222	No Tuna
1482	Survey_1_2009_20102_0	5483	295.189	140.995	2036.47	49	48	609	338	142.926	48.8447	18.4183	0.016614	637.553	51	386	17.8097	240.538	2.92613	0.341748	0.0485215	No Tuna
1483	Survey_1_2009_20102_10	466	218.642	85.3348	258.333	178	62	85	49	92.7929	6.39413	29.2263	0.0877477	96.6488	178	109	28.4212	10.7487	14.5122	0.0689075	0.538728	No Tuna
1484	Survey_1_2009_20102_101	1124	578.383	270.907	424.299	530	206	79	137	112.46	12.7256	118.169	0.0784572	155.795	531	206	119.197	23.654	8.83737	0.113156	0.413615	No Tuna
1485	Survey_1_2009_20102_292	117	492.261	363.748	55.3553	488	354	8	20	21.1212	7.05306	98.1558	0.479818	20.6155	489	354	104.036	8	2.99462	0.333933	0.850909	No Tuna
1486	Survey_1_2009_20102_293	195	679.679	370.162	76.6274	676	354	8	32	35.3425	7.02502	92.5958	0.417327	32.5576	677	354	100.62	7.55619	5.03095	0.19877	0.857143	No Tuna
1487	Survey_1_2009_20102_57	506	368.364	149.02	204.368	327	143	90	13	83.7937	7.68863	3.17388	0.152243	90.1998	327	155	3.81407	10.9368	10.8984	0.0917567	0.624691	No Tuna
1488	Survey_1_2009_20102_80	106	393.887	178.472	70.1838	378	176	29	7	28.5638	4.72497	176.672	0.270422	29.0689	378	178	176.055	7	6.04529	0.165418	0.688312	No Tuna
1489	Survey_1_2009_20102_88	41802	372.386	284.908	3515.65	187	186	394	200	305.67	174.122	9.12347	0.0425006	394.924	187	359	176.08	200	1.75549	0.56964	0.660478	Tuna
1490	Survey_1_2009_20103_213	1407	408.711	355.504	320.617	375	323	58	63	65.7675	27.2391	120.08	0.172001	74.8866	391	323	124.114	39.7701	2.41445	0.414173	0.642906	No Tuna
1491	Survey_1_2009_20103_277	129	548.562	372.709	72.7696	543	358	10	28	29.6801	5.53395	97.3494	0.306126	28.6356	547	358	102.095	8.11645	5.36327	0.186453	0.673629	No Tuna
1492	Survey_1_2009_20103_8	2888	328.215	78.9771	1117.28	135	45	416	118	139.95	26.2745	9.2067	0.0290724	422.185	135	163	9.8193	82.8739	5.32647	0.187742	0.118034	No Tuna
1493	Survey_1_2009_20103_81	31879	374.976	281.587	3565.81	187	186	394	200	271.27	149.628	8.30511	0.0315063	394.507	187	383	2.90592	200	1.81296	0.551583	0.506418	Tuna
1494	Survey_1_2009_20104_0	1865	334.247	152.593	743.051	201	128	287	84	118.817	19.9853	10.9389	0.0424475	293.205	201	211	11.8081	53.5342	5.94521	0.168203	0.169054	No Tuna
1495	Survey_1_2009_20104_121	485	62.2093	336.956	253.38	54	282	23	104	96.1646	6.4215	80.4402	0.094931	106.513	54	386	77.5295	11.3683	14.9754	0.0667761	0.490642	No Tuna
1496	Survey_1_2009_20104_133	559	138.761	339.287	244.593	129	292	22	94	91.6427	7.76648	79.284	0.117418	95.901	130	386	78.5729	12.4889	11.7998	0.0847474	0.575695	No Tuna
1497	Survey_1_2009_20104_149	377	262.842	329.527	182.936	249	304	29	52	52.6299	9.12051	67.6882	0.141564	58.5918	251	356	62.5603	15.4818	5.7705	0.173295	0.542056	No Tuna
1498	Survey_1_2009_20104_175	117	514.132	331.842	75.8406	508	320	12	26	26.5421	5.61255	111.135	0.255618	28.2312	508	320	112.932	8.73527	4.72907	0.211458	0.644628	No Tuna
1499	Survey_1_2009_20104_185	1057	410.817	358.549	305.404	386	327	43	59	62.4949	21.5348	111.731	0.142408	68.6003	393	327	120.677	30.9092	2.90205	0.344584	0.645102	No Tuna
1500	Survey_1_2009_20104_186	287	710.876	359.514	139.983	705	327	10	59	60.9554	5.99487	94.3002	0.184053	59.5399	707	327	97.7218	8.32153	10.1679	0.0983486	0.7	No Tuna
1501	Survey_1_2009_20104_273	255	295.202	374.092	82.1838	289	360	12	26	27.5763	11.7737	84.9747	0.474436	27.2029	292	360	107.103	12	2.34219	0.426951	0.864407	No Tuna
1502	Survey_1_2009_20104_34	3670	378.034	265.202	1463.9	187	186	395	200	106.751	43.7728	178.502	0.0215205	395.567	187	386	7.69993	200	2.43875	0.410045	0.0580917	No Tuna
1503	Survey_1_2009_20104_40	494	387.717	199.364	197.48	345	194	76	12	72.4477	8.68186	178.325	0.15918	76.0263	345	198	178.493	11.3343	8.34472	0.119836	0.68091	No Tuna
1504	Survey_1_2009_20104_63	22850	381.671	277.819	1790.81	235	206	276	180	228.338	127.414	7.54359	0.0895359	276.355	235	340	177.096	167.777	1.79209	0.558008	0.624198	Tuna
1505	Survey_1_2009_20104_96	746	596.221	302.327	311.061	569	255	46	103	93.3281	10.1774	112.024	0.0968852	109.563	573	256	111.413	18.9165	9.17014	0.10905	0.454462	No Tuna
1506	Survey_1_2009_20105_0	878	312.082	45.1583	392.291	227	32	151	38	123.343	9.0634	12.2142	0.0716947	154.78	227	70	12.6894	14.2845	13.6089	0.0734814	0.513	No Tuna
1507	Survey_1_2009_20105_101	387	418.236	160.006	206.995	371	153	88	17	79.1493	6.2255	171.521	0.113501	88.955	371	155	171.597	9.94434	12.7137	0.0786551	0.558845	No Tuna
1508	Survey_1_2009_20105_125	153	426.539	176.676	104.912	408	171	36	12	36.0992	5.39639	168.111	0.174684	36.4966	408	174	170.538	8.51033	6.68951	0.149488	0.62449	No Tuna
1509	Survey_1_2009_20105_141	36763	386.734	284.595	3799.42	186	186	398	200	278.098	168.315	3.21643	0.0320027	398.246	186	366	177.985	200	1.65225	0.605237	0.581357	Tuna
1510	Survey_1_2009_20105_146	1696	577.663	275.435	566.85	506	190	109	180	126.881	17.0191	118.582	0.0663284	208.543	506	191	120.87	34.3897	7.45522	0.134134	0.325622	No Tuna
1511	Survey_1_2009_20105_207	365	69.0096	273.073	179.037	55	240	27	63	68.0716	6.82711	70.0115	0.143093	68.1542	55	303	67.5741	10.6186	9.97077	0.100293	0.614996	No Tuna
1512	Survey_1_2009_20105_335	160	48.7313	369.044	84.5269	46	351	7	35	37.3851	5.44919	87.5508	0.28141	35.3553	46	386	81.8699	6.9259	6.86067	0.145758	0.778589	No Tuna
1513	Survey_1_2009_20105_363	218	242.408	373.908	63.6985	236	362	12	24	24.3403	11.4036	79.1607	0.675162	25.2982	238	386	71.5651	12	2.13445	0.468505	0.900826	No Tuna
1514	Survey_1_2009_20105_4	3973	382.328	88.5184	1493.58	128	44	529	144	147.53	34.2885	178.16	0.0223805	529.417	128	164	177.727	134.141	4.30261	0.232417	0.0788685	No Tuna
1515	Survey_1_2009_20105_68	802	429.976	142.682	325.078	359	132	136	30	110.171	9.26867	169.545	0.0953693	138.101	359	134	169.992	16.5753	11.8864	0.08413	0.461716	No Tuna
1516	Survey_1_2009_20106_0	87773	391.441	181.526	8804.2	32	32	703	354	492.871	226.745	0.0409672	0.0142295	703.598	32	386	2.36221	354	2.17368	0.46005	0.446504	No Tuna
1517	Survey_1_2009_20106_121	46830	384.174	292.496	3770.93	187	183	397	203	315.896	188.751	3.77124	0.0413844	398.117	188	345	174.089	203	1.67361	0.597511	0.733013	Tuna
1518	Survey_1_2009_20106_9	113	265.96	115.765	83.0122	251	112	28	8	24.81	5.79912	11.2394	0.206065	28.6356	251	119	12.0948	8	4.27823	0.233741	0.691131	No Tuna
1519	Survey_1_2009_20107_141	3680	72.5372	329.215	461.387	42	257	59	129	133.922	34.9869	78.3249	0.217234	141.439	42	386	65.7907	43.2632	3.82779	0.261247	0.742085	No Tuna
1520	Survey_1_2009_20107_2	2899	332.96	150.368	997.484	170	116	343	129	128.133	28.8068	14.8752	0.0366139	353.136	170	243	13.7608	81.7448	4.44802	0.224819	0.145642	No Tuna
1521	Survey_1_2009_20107_213	545	110.076	354.346	202.752	97	315	22	71	73.3905	9.45512	82.1111	0.1666	73.7631	97	386	74.268	15.8968	7.76199	0.128833	0.604213	No Tuna
1522	Survey_1_2009_20107_235	998	410.55	357.223	240.978	388	328	41	58	65.3257	19.4516	111.963	0.215967	69.0652	388	329	124.38	24.3883	3.35836	0.297764	0.730333	No Tuna
1523	Survey_1_2009_20107_281	316	129.769	372.228	123.64	121	351	17	35	32.8183	12.2597	91.4903	0.259766	36.4005	123	386	74.0546	17	2.67692	0.373564	0.696803	No Tuna
1524	Survey_1_2009_20107_318	164	579.165	373.994	68.0416	575	359	8	27	27.7207	7.53268	93.2353	0.445148	27.6586	577	359	102.529	7.9367	3.68006	0.271735	0.87234	No Tuna
1525	Survey_1_2009_20107_327	188	312.91	377.537	99.9828	302	362	18	24	21.6669	11.0477	56.3403	0.236329	29.4109	302	386	54.6888	15.9384	1.96121	0.50989	0.677477	No Tuna
1526	Survey_1_2009_20107_47	42572	380.305	277.435	3997.35	176	167	403	219	305.192	177.607	7.87627	0.0334803	405.968	176	386	6.93246	219	1.71835	0.581953	0.6428	Tuna
1527	Survey_1_2009_20108_0	8310	266.594	120.346	1817.95	39	32	539	354	192.855	54.8632	27.2806	0.0315971	612.537	39	386	28.3641	192.367	3.51519	0.284479	0.0971975	No Tuna
1528	Survey_1_2009_20108_185	1045	71.5019	352.566	328.25	58	307	28	79	72.3666	18.386	82.2122	0.121876	82.8613	58	386	72.4397	22.6215	3.93596	0.254068	0.660556	No Tuna
1529	Survey_1_2009_20108_223	174	254.626	339.057	78.2254	246	327	16	24	24.0567	9.20922	63.5191	0.357325	24.4131	247	348	55.008	11.3942	2.61224	0.382813	0.754881	No Tuna
1530	Survey_1_2009_20108_292	394	414.025	370.033	124.711	398	356	26	30	32.9441	15.2275	117.932	0.318346	35.609	402	358	128.157	20.1862	2.16346	0.462223	0.739212	No Tuna
1531	Survey_1_2009_20108_296	119	613.147	373.769	64.8701	610	359	6	27	27.9952	5.4122	93.6791	0.35536	27.4591	611	359	100.491	6	5.17261	0.193326	0.840989	No Tuna
1532	Survey_1_2009_20108_52	320	439.688	181.034	149.196	409	172	63	20	65.3389	6.23574	165.093	0.180653	65.8027	409	172	163.217	8.26186	10.4781	0.0954369	0.745052	No Tuna
1533	Survey_1_2009_20108_59	24576	386.352	270.316	3416.16	186	186	397	200	237.273	131.878	0.955613	0.0264634	398.288	186	386	4.60834	195.746	1.79919	0.555806	0.400845	Tuna
1534	Survey_1_2009_20108_76	132	680.015	211.992	67.7401	671	200	18	23	28.0398	5.99391	121.973	0.361486	27.4591	673	200	123.111	8.32938	4.67804	0.213765	0.664987	No Tuna
1535	Survey_1_2009_20109_132	480	648.885	313.59	280.919	632	265	31	100	89.5751	6.82282	104.832	0.0764345	103.325	636	265	104.574	14.4889	13.1287	0.0761688	0.432822	No Tuna
1536	Survey_1_2009_20109_235	811	412.191	366.025	163.338	392	344	34	42	43.449	23.7657	111.164	0.381993	46.8615	395	350	129.806	28.643	1.82822	0.54698	0.770546	No Tuna
1537	Survey_1_2009_20109_254	114	291.982	373.991	60.7279	289	359	6	27	28.294	5.13005	85.5506	0.388452	27.4591	289	386	79.5085	5.67776	5.51534	0.181313	0.863636	No Tuna
1538	Survey_1_2009_20109_266	101	274.431	377.302	49.4558	271	367	7	19	19.9509	6.44567	83.2557	0.518915	19.9249	271	386	72.4744	7	3.09525	0.323076	0.859574	No Tuna
1539	Survey_1_2009_20109_31	3785	377.465	266.965	1541.88	186	187	397	199	105.987	45.47	1.57211	0.0200066	397.786	186	361	176.397	199	2.33091	0.429016	0.059997	No Tuna
1540	Survey_1_2009_20109_4	7146	379.984	192.936	1903.92	120	108	527	278	136.927	66.4485	3.95566	0.024773	527.459	120	382	2.39047	271.689	2.06064	0.485285	0.065201	No Tuna
1541	Survey_1_2009_20109_53	21403	397.372	276.555	1486.76	285	201	230	165	197.708	137.835	1.44903	0.121675	235.587	285	295	167.498	161.556	1.43438	0.697167	0.704278	Tuna
1542	Survey_1_2009_20110_0	4400	234.188	115.302	1561.38	41	32	433	319	157.291	35.6171	33.1799	0.0226801	527.342	41	349	34.8051	130.537	4.41618	0.22644	0.0904819	No Tuna
1543	Survey_1_2009_20110_176	131	624.851	253.821	107.64	616	237	17	31	29.8791	5.58232	118.39	0.142081	34.4384	618	237	115.821	9.43487	5.35245	0.18683	0.540206	No Tuna
1544	Survey_1_2009_20110_249	702	657.577	338.107	296.693	636	277	35	109	101.684	8.79008	102.256	0.100215	112.641	638	278	106.504	15.3688	11.5681	0.0864446	0.465363	No Tuna
1545	Survey_1_2009_20110_27	1855	674.503	219.09	804.916	581	101	151	259	146.137	16.1619	120.104	0.0359793	299.301	581	101	120.077	39.2154	9.04204	0.110594	0.21521	No Tuna
1546	Survey_1_2009_20110_271	508	216.435	339.423	223.238	204	295	31	91	83.9257	7.70688	73.7593	0.128097	94.3716	207	386	74.6384	12.8939	10.8897	0.0918298	0.500739	No Tuna
1547	Survey_1_2009_20110_289	186	603.785	334.204	136.711	595	309	16	54	53.6355	4.4154	102.812	0.12506	55.109	598	309	101.514	7.07862	12.1474	0.0823223	0.567073	No Tuna
1548	Survey_1_2009_20110_298	512	242.373	360.863	197.238	232	323	21	63	56.1666	11.6065	79.707	0.165387	63.9531	237	386	80.0958	16.6954	4.83923	0.206645	0.651399	No Tuna
1549	Survey_1_2009_20110_3	161	489.997	55.059	108.468	475	48	31	15	31.5911	6.4889	160.109	0.171962	34.4384	475	48	154.179	9.8149	4.86848	0.205403	0.645291	No Tuna
1550	Survey_1_2009_20110_32	2928	529.063	203.707	1078.94	346	118	303	268	129.901	28.6991	138.271	0.0316072	400.466	346	123	138.949	97.372	4.52632	0.22093	0.103485	No Tuna
1551	Survey_1_2009_20110_329	132	354.462	354.424	67.2548	347	345	14	18	13.9718	12.029	99.1672	0.366722	18.6815	354	345	105.524	13.9219	1.16151	0.860947	0.731302	No Tuna
1552	Survey_1_2009_20110_38	2598	209.48	218.055	1016.5	119	123	224	263	139.454	23.7201	49.6363	0.0315964	343.406	121	386	49.7245	69.2327	5.87916	0.170092	0.150456	No Tuna
1553	Survey_1_2009_20110_403	195	346.844	380.51	84.5685	335	373	24	13	21.5325	11.5305	14.6945	0.342631	25	335	386	16.2602	13	1.86743	0.535494	0.795918	No Tuna
1554	Survey_1_2009_20110_66	146	436.452	177.979	90.5685	421	171	34	12	33.542	5.5421	167.718	0.22367	35.171	421	173	165.174	7.39924	6.05221	0.165229	0.691943	No Tuna
1555	Survey_1_2009_20110_75	45024	392.472	290.349	3677.94	186	184	397	202	310.351	184.714	2.92166	0.0418259	397.364	186	365	177.548	202	1.68017	0.595178	0.710348	Tuna
1556	Survey_1_2009_20111_0	8493	357.353	156.512	2418.43	33	32	702	354	158.244	68.3353	2.27928	0.0182475	702.058	33	362	179.265	351.15	2.3157	0.431836	0.0438985	No Tuna
1557	Survey_1_2009_20111_129	1049	95.1244	317.729	413.245	79	235	46	151	126.06	10.5952	75.7501	0.0771917	157.003	80	386	74.1047	19.6844	11.8979	0.0840487	0.442056	No Tuna
1558	Survey_1_2009_20111_152	810	153.537	296.09	329.061	135	244	47	112	105.462	9.77914	69.5904	0.0940031	119.616	137	356	69.444	17.8225	10.7844	0.0927269	0.493752	No Tuna
1559	Survey_1_2009_20111_17	574	577.462	156.31	313.002	529	120	91	77	99.7694	7.32529	139.828	0.0736253	115.421	529	123	142.038	14.6076	13.6199	0.0734222	0.403373	No Tuna
1560	Survey_1_2009_20111_171	877	676.457	322.291	362.718	652	255	38	131	113.745	9.817	102.61	0.0837668	135.34	655	255	104.55	19.8506	11.5865	0.0863074	0.444839	No Tuna
1561	Survey_1_2009_20111_226	604	571.079	335.737	222.51	552	291	30	95	89.9206	8.5524	104.08	0.153302	99.3277	552	291	106.975	13.4586	10.5141	0.0951105	0.565543	No Tuna
1562	Survey_1_2009_20111_238	547	211.376	347.82	194.853	203	306	22	80	76.8557	9.06194	77.8273	0.181044	82.2253	203	386	76.6398	14.1336	8.48115	0.117909	0.641266	No Tuna
1563	Survey_1_2009_20111_300	356	72.4157	360.798	154.853	67	327	12	59	59.4684	7.62209	85.409	0.186561	60.0167	67	386	79.439	10.5735	7.80211	0.12817	0.65987	No Tuna
1564	Survey_1_2009_20111_320	322	100.733	361.09	125.012	95	334	12	52	54.1215	7.57524	86.441	0.258917	52.345	97	386	83.4181	9.79983	7.14452	0.139967	0.717949	No Tuna
1565	Survey_1_2009_20111_36	519	472.267	164.623	209.522	436	150	75	33	79.4206	8.3204	158.375	0.148566	80.4114	436	151	158.86	14.1635	9.5453	0.104764	0.568144	No Tuna
1566	Survey_1_2009_20111_6	137	475.595	109.719	84.5685	461	104	30	12	28.431	6.13533	163.095	0.24072	31.6228	461	105	161.565	10.0324	4.63398	0.215797	0.599562	No Tuna
1567	Survey_1_2009_20111_61	450	451.096	183.429	207.38	409	171	79	28	77.5599	7.3873	162.084	0.131489	82.28	409	174	163.768	11.9618	10.4991	0.0952464	0.584795	No Tuna
1568	Survey_1_2009_20111_75	3262	342.326	249.056	1308.14	186	186	370	200	109.132	38.0576	12.5312	0.0239543	382.838	187	386	15.452	153.435	2.86755	0.34873	0.0744018	No Tuna
1569	Survey_1_2009_20111_80	33086	395.692	290.037	3543.92	244	194	323	192	252.55	166.804	179.932	0.0331044	338.423	247	265	160.494	192	1.51405	0.660482	0.655805	Tuna
1570	Survey_1_2009_20112_0	36920	377.882	171.406	2376.61	32	32	703	354	326.284	144.071	0.646016	0.0821403	703.344	32	379	1.79246	354	2.26475	0.44155	0.188082	No Tuna
1571	Survey_1_2009_20112_102	4663	118.943	336.995	813.619	78	223	78	163	121.994	48.6672	79.2337	0.0885182	177.792	78	386	66.4629	65.6581	2.5067	0.39893	0.61086	No Tuna
1572	Survey_1_2009_20112_20	248	439.077	155.698	106.326	417	148	45	14	46.9329	6.72798	167.25	0.275666	46.0977	417	151	167.471	8.46432	6.97577	0.143353	0.753799	No Tuna
1573	Survey_1_2009_20112_228	1303	200.331	349.687	391.688	183	295	42	91	82.8964	20.0133	73.7752	0.106727	98.6154	184	386	67.3354	28.0637	4.14207	0.241425	0.592004	No Tuna
1574	Survey_1_2009_20112_281	784	172.737	359.991	202.35	161	326	22	60	60.5906	16.4748	81.7722	0.240613	62.6259	162	386	70.4077	19.079	3.67777	0.271904	0.798371	No Tuna
1575	Survey_1_2009_20112_328	280	249.843	370.925	99.8406	240	351	17	35	37.724	9.4504	74.7227	0.352983	38.0789	241	386	66.8014	12.952	3.99179	0.250514	0.719794	No Tuna
1576	Survey_1_2009_20112_332	353	414.421	371.625	129.782	404	352	20	34	34.4478	13.0474	105.569	0.263365	37.1618	409	352	113.806	17.0207	2.64021	0.378757	0.709548	No Tuna
1577	Survey_1_2009_20112_336	205	154.198	372.49	78.8701	150	355	10	31	32.4797	8.03623	96.0761	0.414133	32.0156	152	355	104.47	9.48735	4.04165	0.247424	0.815109	No Tuna
1578	Survey_1_2009_20112_350	122	285.246	376.779	65.6985	279	364	11	22	21.3888	7.26245	80.5153	0.355189	22.8035	279	386	74.7449	9.65706	2.94512	0.339545	0.661247	No Tuna
1579	Survey_1_2009_20112_361	117	303.252	376.628	50.6274	300	367	8	19	20.8263	7.15293	87.9622	0.57362	19.9249	300	386	72.4744	8	2.91157	0.343457	0.847826	No Tuna
1580	Survey_1_2009_20112_51	334	439.856	187.177	182.652	408	177	62	22	63.5889	6.68768	164.231	0.125808	64.56	408	180	163.811	11.5282	9.50836	0.105171	0.555278	No Tuna
1581	Survey_1_2009_20112_63	2917	409.574	248.642	1325.56	205	187	376	199	103.714	35.8105	169.126	0.0208617	386.39	205	297	166.683	156.369	2.89619	0.345282	0.0636962	No Tuna
1582	Survey_1_2009_20112_7	2552	359.529	134.237	784.95	215	114	308	67	137.803	23.5794	3.85763	0.0520483	309.013	215	181	4.64046	58.166	5.84423	0.171109	0.204758	No Tuna
1583	Survey_1_2009_20112_78	20944	396.188	279.831	2268.2	266	198	253	167	196.358	135.806	12.4074	0.051157	269.208	266	357	19.9831	166.77	1.44587	0.691626	0.649306	Tuna
1584	Survey_1_2009_20113_0	4216	358.404	86.922	1602.84	87	32	574	171	143.655	37.3672	3.5305	0.0206221	574.683	87	197	2.7927	156.792	3.84441	0.260118	0.0657733	No Tuna
1585	Survey_1_2009_20113_122	4396	384.255	257.407	1766.82	185	177	398	209	110.456	50.6732	3.64484	0.0176963	399.129	185	350	175.689	209	2.17978	0.458763	0.0680748	No Tuna
1586	Survey_1_2009_20113_152	22087	392.567	282.839	2205.02	273	198	239	186	204.464	137.54	13.6929	0.0570847	265	279	384	31.8908	174.08	1.48658	0.672684	0.627909	Tuna
1587	Survey_1_2009_20113_293	581	40.1231	335.109	208.953	32	289	19	92	94.6477	7.81585	81.5912	0.16722	92.6553	37	381	83.1818	10.5718	12.1097	0.0825783	0.67993	No Tuna
1588	Survey_1_2009_20113_335	162	259.463	339.599	82.468	251	327	16	24	24.2353	8.51094	69.5185	0.299332	24.4131	251	349	55.008	11.3871	2.84754	0.35118	0.645418	No Tuna
1589	Survey_1_2009_20113_36	210	251.748	108.386	101.539	232	98	37	21	40.6717	6.57411	27.1714	0.255954	41.1461	232	118	25.9423	9.94893	6.18664	0.161639	0.64915	No Tuna
1590	Survey_1_2009_20113_379	224	99.9152	369.018	105.598	95	347	13	39	37.4163	7.6225	90.8177	0.252433	40.025	99	347	102.995	12.0224	4.90866	0.203722	0.617931	No Tuna
1591	Survey_1_2009_20113_417	218	415.468	376.078	86.9117	407	364	16	22	22.2022	12.5017	92.7052	0.362669	24.1661	410	386	65.556	15.1194	1.77593	0.563084	0.751724	No Tuna
1592	Survey_1_2009_20113_9	47771	416.16	184.725	3064.64	114	62	545	324	347.612	174.976	2.14938	0.0639167	563.107	116	386	16.8259	324	1.98662	0.503367	0.338697	No Tuna
1593	Survey_1_2009_20114_0	4193	286.384	140.228	2112.65	32	32	658	342	123.414	43.2585	17.0803	0.0118054	677.649	32	372	13.8312	260.273	2.85294	0.350516	0.032159	No Tuna
1594	Survey_1_2009_20114_105	33612	397.817	283.625	4336.71	187	185	396	201	251.154	170.398	4.46818	0.0224586	396.989	187	386	4.04449	201	1.47393	0.67846	0.52714	Tuna
1595	Survey_1_2009_20114_22	206	497.835	113.16	111.882	476	104	43	19	45.777	5.72967	157.658	0.206802	46.2385	476	105	158.429	9.40062	7.98947	0.125165	0.60146	No Tuna
1596	Survey_1_2009_20114_260	144	538.236	332.924	70.3259	532	321	12	25	26.5821	6.89736	107.319	0.365883	26.2488	534	321	107.745	9.22172	3.85396	0.259474	0.71464	No Tuna
1597	Survey_1_2009_20114_35	308	444.419	129.662	217.865	402	119	85	24	79.875	4.90964	165.953	0.0815428	87.5557	402	121	166.122	9.45121	16.269	0.0614666	0.4375	No Tuna
1598	Survey_1_2009_20114_67	484	481.43	166.471	237.948	437	151	82	36	78.0705	7.89348	156.526	0.107421	88.2383	437	152	156.631	12.1997	9.8905	0.101107	0.559214	No Tuna
1599	Survey_1_2009_20114_79	254	435.85	170.516	131.64	410	163	52	15	52.8814	6.11563	167.246	0.184192	53.3667	410	165	167.005	8.01398	8.64692	0.115648	0.661458	No Tuna
1600	Survey_1_2009_20115_245	159	59.695	372.978	71.3553	56	358	8	28	29.6874	6.81923	92.2836	0.392423	28.2843	59	358	98.1301	8	4.35348	0.229701	0.807107	No Tuna
1601	Survey_1_2009_20115_247	159	262.487	373.884	82.9117	257	359	11	27	28.325	7.14722	90.087	0.290653	27.6586	261	359	102.529	10.9065	3.96308	0.252329	0.64898	No Tuna
1602	Survey_1_2009_20115_5	10226	374.958	167.084	2389.1	112	84	544	302	154.1	84.4916	0.206312	0.0225137	545.03	112	377	4.94697	299.946	1.82385	0.548292	0.0831122	No Tuna
1603	Survey_1_2009_20115_53	1120	464.553	170.893	267.019	423	154	90	36	86.2091	16.5415	161.267	0.197398	94.8683	423	159	161.565	21.397	5.21168	0.191877	0.730355	No Tuna
1604	Survey_1_2009_20115_88	36543	399.591	290.044	3705.65	186	186	397	200	275.143	169.105	5.2425	0.0334414	397.85	186	360	176.253	200	1.62706	0.614606	0.578982	Tuna
1605	Survey_1_2009_20116_107	1084	460.78	178.456	301.605	404	161	106	43	88.2953	15.6315	160.505	0.149748	112.947	404	164	159.8	21.8991	5.64854	0.177037	0.574001	No Tuna
1606	Survey_1_2009_20116_119	343	76.2172	219.812	334.617	46	166	64	119	88.2663	4.94777	62.2523	0.0384953	134.183	48	285	62.4801	10.8322	17.8396	0.0560549	0.29569	No Tuna
1607	Survey_1_2009_20116_140	35638	391.653	282.642	3751.49	186	180	397	206	269.687	168.253	5.14554	0.0318211	397.666	186	363	176.684	206	1.60286	0.623883	0.56103	Tuna
1608	Survey_1_2009_20116_261	236	38.2161	328.496	182.225	32	289	16	82	76.5176	3.927	80.7041	0.0893108	83.0241	33	371	80.9915	6.66533	19.485	0.0513216	0.521547	No Tuna
1609	Survey_1_2009_20116_29	479	172.504	108.419	405.47	112	55	147	106	94.9704	6.42181	36.857	0.0366124	181.232	112	161	35.7949	14.5168	14.7887	0.067619	0.252371	No Tuna
1610	Survey_1_2009_20116_315	351	126.554	367.09	120.569	120	345	13	41	43.3277	10.3146	87.3886	0.303423	42.2019	120	386	76.293	13	4.20063	0.23806	0.719262	No Tuna
1611	Survey_1_2009_20116_357	131	294.095	378.798	51.6985	289	369	12	17	17.4707	9.54709	103.355	0.615922	18.868	291	370	122.005	11.5911	1.82995	0.546463	0.803681	No Tuna
1612	Survey_1_2009_20116_39	119	584.676	97.3151	164.208	557	79	56	39	48.7453	3.10831	144.748	0.0554584	68.2422	557	79	145.146	6.46313	15.6822	0.0637664	0.344928	No Tuna
1613	Survey_1_2009_20116_42	461	463.669	110.316	215.279	420	97	83	29	83.1186	7.06176	164.541	0.124999	86.4002	420	100	163.872	11.2734	11.7702	0.08496	0.539813	No Tuna
1614	Survey_1_2009_20116_78	1215	472.161	149.577	376.558	408	132	121	42	105.42	14.6746	161.452	0.107677	126.531	408	135	162.997	20.1229	7.18382	0.139202	0.640316	No Tuna
1615	Survey_1_2009_20116_91	426	467.181	160.589	214.25	423	146	82	32	80.3896	6.74714	160.317	0.116622	86.3308	423	148	161.775	11.1208	11.9146	0.0839305	0.520782	No Tuna
1616	Survey_1_2009_20117_222	242	591.488	292.174	146.409	577	267	27	52	58.4657	5.27017	114.497	0.141869	56.8595	581	267	113.86	7.80247	11.0937	0.0901412	0.614213	No Tuna
1617	Survey_1_2009_20117_361	225	342.344	373.42	114.953	330	358	23	28	29.5876	9.6824	60.8926	0.213968	31.8277	330	382	43.727	14.1521	3.05581	0.327246	0.611413	No Tuna
1618	Survey_1_2009_20117_53	143	500.64	159.808	75.1543	487	152	26	15	23.755	7.66462	153.832	0.318154	27.5136	487	155	160.907	10.1819	3.09931	0.322652	0.679335	No Tuna
1619	Survey_1_2009_20117_57	1083	478.706	171.167	287.848	427	154	107	45	103.354	13.3417	158.743	0.164253	112.947	428	156	159.8	19.9628	7.74664	0.129088	0.625831	No Tuna
1620	Survey_1_2009_20117_86	38749	401.443	283.87	3710.35	185	180	398	206	284.756	173.26	0.663818	0.0353705	398.848	185	385	3.73763	206	1.64352	0.608451	0.60253	Tuna
1621	Survey_1_2009_20118_0	26622	375.471	166.364	2368.61	32	32	703	354	278.636	121.65	0.761606	0.0596299	703.598	32	357	177.638	354	2.29046	0.436593	0.135424	No Tuna
1622	Survey_1_2009_20118_10	294	408.252	88.5612	153.154	376	84	69	10	71.8138	5.21254	175.279	0.157507	69.3542	376	86	174.207	7.17124	13.7771	0.0725841	0.708434	No Tuna
1623	Survey_1_2009_20118_143	31443	400.086	285.724	3260.94	187	185	396	201	243.857	164.172	3.13965	0.0371577	397.135	187	386	4.33231	201	1.48538	0.673228	0.49613	Tuna
1624	Survey_1_2009_20118_26	2727	340.216	136.918	1068.2	158	104	361	125	126.859	27.3699	12.5067	0.0300327	368.307	158	225	11.432	86.3929	4.63498	0.21575	0.124192	No Tuna
1625	Survey_1_2009_20118_307	303	290.216	365.906	120.811	280	347	17	39	39.8889	9.67166	81.5712	0.260878	40.8534	280	386	68.459	12.4559	4.1243	0.242465	0.656555	No Tuna
1626	Survey_1_2009_20118_324	193	273.909	371.008	77.9411	270	355	9	31	33.0649	7.43192	84.5824	0.39924	31.5753	270	386	79.0459	8.63711	4.44903	0.224768	0.826552	No Tuna
1627	Survey_1_2009_20118_348	123	300.394	376.419	56.2843	296	366	8	20	20.9021	7.49246	88.0977	0.487911	20.3961	297	386	78.6901	8	2.78976	0.358454	0.845361	No Tuna
1628	Survey_1_2009_20118_356	110	317.809	380.245	69.8406	312	369	14	17	14.9724	9.35427	111.955	0.283391	19.4165	315	370	124.509	13.4215	1.6006	0.624766	0.652819	No Tuna
1629	Survey_1_2009_20118_72	674	463.487	163.463	299.362	409	145	104	43	98.8358	8.68272	160.187	0.0945094	111.427	409	146	158.962	14.5046	11.3831	0.0878499	0.502048	No Tuna
1630	Survey_1_2009_20118_76	187	483.12	154.334	92.5685	467	146	33	18	35.1248	6.77857	156.634	0.274236	35.4683	467	148	158.499	9.24197	5.18174	0.192985	0.686239	No Tuna
1631	Survey_1_2009_20118_96	1532	447.463	175.811	373.345	388	157	120	41	104.132	18.7321	164.329	0.138117	125.284	388	159	163.301	23.6354	5.55899	0.179889	0.702269	No Tuna
1632	Survey_1_2009_20119_0	62573	430.119	170.884	3275.37	103	32	591	354	395.753	201.313	177.56	0.0732952	598.907	103	383	9.32077	354	1.96586	0.508684	0.380648	No Tuna
1633	Survey_1_2009_20119_126	687	201.798	256.165	384.642	168	201	85	113	100.594	8.69551	53.568	0.0583517	140	169	314	53.1301	18.8729	11.5685	0.0864418	0.345747	No Tuna
1634	Survey_1_2009_20119_225	1005	599.805	323.036	378.96	567	246	49	140	110.769	11.552	107.506	0.0879403	147.679	569	246	108.558	21.2946	9.58875	0.104289	0.458799	No Tuna
1635	Survey_1_2009_20119_340	227	280.879	340.407	111.539	271	324	21	35	38.5932	7.48902	66.8586	0.229288	38.0132	273	358	63.4349	10.3428	5.15331	0.19405	0.640339	No Tuna
1636	Survey_1_2009_20119_348	140	268.986	345	70.9117	263	333	12	24	25.324	7.03892	72.2324	0.349866	24.6982	263	356	68.6294	8.86658	3.59771	0.277954	0.729167	No Tuna
1637	Survey_1_2009_20119_356	299	312.744	353.092	116.51	299	336	25	34	33.0915	11.5044	59.8604	0.276794	38.4708	304	370	62.1027	16.5274	2.87642	0.347655	0.662971	No Tuna
1638	Survey_1_2009_20119_361	284	158.613	363.986	115.598	153	338	12	48	48.1445	7.51072	82.6149	0.267072	48.8365	154	386	79.3803	10.6347	6.41011	0.156004	0.732903	No Tuna
1639	Survey_1_2009_20119_364	205	685.734	362.173	111.012	682	338	8	48	49.0764	5.31852	93.6836	0.209037	48.1664	685	338	94.7636	7.08768	9.22745	0.108372	0.723104	No Tuna
1640	Survey_1_2009_20119_56	1860	455.55	174.947	668.021	382	152	159	66	126.333	18.7459	160.915	0.0523772	170.66	382	155	158.697	29.7028	6.73922	0.148385	0.507989	No Tuna
1641	Survey_1_2009_20119_80	30040	400.083	280.123	3299.91	186	173	396	213	233.107	164.079	1.51819	0.0346662	396.97	186	386	8.10969	213	1.4207	0.703879	0.46512	Tuna
1642	Survey_1_2009_20120_162	1312	644.891	313.575	626.666	614	232	49	154	113.088	14.7716	103.733	0.0419828	158.382	617	232	103.51	24.4275	7.65576	0.130621	0.459062	No Tuna
1643	Survey_1_2009_20120_176	155	571.281	256.506	87.397	563	242	19	27	27.3245	7.22254	123.318	0.255005	31.3847	565	242	120.651	11.4964	3.78323	0.264325	0.62249	No Tuna
1644	Survey_1_2009_20120_246	396	123.843	337.29	248.492	115	295	20	91	82.9124	6.08115	79.9514	0.0805896	92.7631	117	386	78.8112	11.1857	13.6343	0.0733443	0.471148	No Tuna
1645	Survey_1_2009_20120_288	344	271.224	338.57	238.877	257	312	31	47	42.4888	10.3085	61.4599	0.0757563	54.2033	259	359	60.124	16.8925	4.12174	0.242616	0.504769	No Tuna
1646	Survey_1_2009_20120_32	59389	409.816	263.893	4531.51	185	120	407	266	330.834	228.563	8.10093	0.0363437	416.062	185	386	30.6331	266	1.44745	0.690868	0.72227	Tuna
1647	Survey_1_2009_20120_335	111	602.941	345.959	82.9117	599	334	7	30	26.833	5.267	93.2028	0.202909	30.1496	602	334	95.7106	7	5.09456	0.196288	0.662687	No Tuna
1648	Survey_1_2009_20120_5	7308	366.918	164.757	2206.98	106	97	506	289	165.537	56.2099	14.022	0.0188543	532.211	106	385	18.4009	205.095	2.94498	0.339561	0.0891127	No Tuna
1649	Survey_1_2009_20120_97	184	332.897	171.397	124.953	311	165	47	14	48.0524	4.87543	11.4624	0.148092	49.0408	311	179	16.5873	7.81755	9.85605	0.101461	0.574103	No Tuna
1650	Survey_1_2009_20121_141	1112	197.246	298.001	350.517	172	243	61	123	112.367	12.6002	65.6093	0.113736	136.418	172	366	64.3741	21.7154	8.91789	0.112134	0.499663	No Tuna
1651	Survey_1_2009_20121_184	146	533.37	284.062	82.468	525	272	17	23	23.0955	8.04888	123.035	0.269769	25.0599	528	272	118.61	12.1331	2.8694	0.348504	0.63895	No Tuna
1652	Survey_1_2009_20121_192	767	131.136	332.596	279.38	120	276	29	110	105.305	9.27381	77.9554	0.123485	112.588	120	386	77.692	15.9591	11.355	0.0880666	0.53338	No Tuna
1653	Survey_1_2009_20121_220	566	640.82	341.111	228.167	628	296	21	90	89.9822	8.00885	99.7684	0.136623	91.9837	629	296	101.921	13.0308	11.2354	0.0890048	0.602448	No Tuna
1654	Survey_1_2009_20121_249	124	252.629	337.702	60.9117	247	327	13	21	21.4792	7.35045	70.4276	0.419982	22.4722	249	348	69.1455	9.73468	2.92216	0.342213	0.716763	No Tuna
1655	Survey_1_2009_20121_284	237	62.538	374.217	79.9411	56	360	13	26	26.7833	11.2666	80.2297	0.466034	27.7308	57	386	64.359	12.5787	2.37723	0.420658	0.827225	No Tuna
1656	Survey_1_2009_20121_40	43295	395.897	286.799	3785.38	187	159	397	227	284.082	194.046	12.0583	0.037969	397.555	187	386	3.02794	227	1.464	0.683062	0.636537	Tuna
1657	Survey_1_2009_20121_67	141	215.613	187.223	82.468	204	177	24	21	28.2471	6.35559	41.7731	0.26053	29.8329	205	198	39.5597	9.19239	4.44444	0.225	0.638009	No Tuna
1658	Survey_1_2009_20121_7	7136	369.202	194.74	2097.8	100	97	569	289	141.054	64.4141	179.925	0.0203769	569.351	100	386	2.01308	289	2.1898	0.456664	0.0550809	No Tuna
1659	Survey_1_2009_20122_133	468	603.376	337.06	198.652	590	298	22	82	76.8437	7.75439	101.914	0.149029	83.5464	593	298	101.041	10.7114	9.90971	0.100911	0.638037	No Tuna
1660	Survey_1_2009_20122_16	42106	390.811	289.058	3232.24	185	170	400	216	284.869	188.195	11.5858	0.0506461	400.78	185	386	3.57633	216	1.51369	0.660638	0.626946	Tuna
1661	Survey_1_2009_20122_161	308	683.773	359.971	128.912	679	331	10	55	58.6308	6.6886	94.7766	0.232903	55.5788	680	331	98.2759	8.23856	8.76578	0.11408	0.763321	No Tuna
1662	Survey_1_2009_20122_2	160	465.331	161.4	101.64	447	154	37	15	39.5833	5.14658	159.759	0.194627	38.8973	447	155	162.031	8.6704	7.69118	0.130019	0.57041	No Tuna
1663	Survey_1_2009_20122_24	199	507.204	186.706	109.196	488	175	38	24	44.5011	5.69368	149.226	0.209725	42.9418	488	176	152.241	7.83013	7.81588	0.127945	0.675722	No Tuna
1664	Survey_1_2009_20122_9	155	450.152	170.139	111.782	432	164	37	13	34.2531	5.76158	164.283	0.155883	37.855	432	167	167.8	8.46203	5.94509	0.168206	0.59501	No Tuna
1665	Survey_1_2009_20123_0	15728	376.855	168.428	2392.53	32	32	703	354	213.577	93.7626	179.647	0.0345279	703.598	32	357	177.638	354	2.27784	0.439011	0.0800069	No Tuna
1666	Survey_1_2009_20123_173	795	108.986	321.825	321.664	96	254	37	132	110.551	9.15618	76.8529	0.0965544	136.308	97	386	75.556	15.8844	12.0739	0.0828231	0.470414	No Tuna
1667	Survey_1_2009_20123_282	142	440.5	363.183	66.3259	434	353	15	19	18.9661	9.53279	124.013	0.405632	21.2603	435	353	131.186	12.0721	1.98957	0.502622	0.773842	No Tuna
1668	Survey_1_2009_20123_287	180	269.322	371.717	81.0122	264	355	10	31	31.4779	7.28077	83.8149	0.344653	31.7805	265	386	77.2756	8.95857	4.32342	0.231298	0.770878	No Tuna
1669	Survey_1_2009_20123_39	322	406.233	152.401	170.953	371	147	68	13	71.0185	5.77291	174.987	0.138456	68.469	371	149	173.29	9.52147	12.302	0.0812874	0.597403	No Tuna
1670	Survey_1_2009_20123_4	3767	359.085	142.287	1539.16	130	96	486	157	133.074	36.0424	2.84346	0.0199819	487.643	130	251	4.7051	138.326	3.69214	0.270845	0.0762636	No Tuna
1671	Survey_1_2009_20123_55	1659	417.794	170.843	509.671	319	158	184	34	122.78	17.204	176.726	0.0802558	184.532	319	177	175.649	28.7027	7.1367	0.140121	0.47124	No Tuna
1672	Survey_1_2009_20123_85	37232	387.067	287.339	3305.85	187	181	396	205	253.993	186.64	10.7293	0.0428115	397.122	188	345	174.074	205	1.36087	0.734824	0.583972	Tuna
1673	Survey_1_2009_20124_0	68250	393.934	168.822	2946.61	76	32	624	354	424.295	204.807	1.97933	0.0987794	624.82	76	345	2.93567	354	2.07168	0.4827	0.386538	No Tuna
1674	Survey_1_2009_20124_134	1445	55.2149	320.928	441.061	39	230	43	156	126.358	14.5605	79.07	0.0933427	161.298	40	386	75.2745	25.9427	8.67815	0.115232	0.447715	No Tuna
1675	Survey_1_2009_20124_22	192	169.271	122.802	113.095	155	111	29	24	34.3278	7.12141	38.2041	0.188634	37.6431	155	135	39.6107	11.0455	4.82036	0.207453	0.663212	No Tuna
1676	Survey_1_2009_20124_237	130	509.608	335.923	74.3259	503	322	13	26	26.594	6.22401	110.424	0.295715	27.8568	503	322	111.038	8.43755	4.27281	0.234038	0.697051	No Tuna
1677	Survey_1_2009_20124_245	117	257.927	342.483	66.1838	249	332	14	19	19.6223	7.59183	65.6344	0.335655	22.8035	249	351	52.125	9.84428	2.58466	0.386899	0.747604	No Tuna
1678	Survey_1_2009_20124_253	103	682.18	352.034	59.6985	679	340	7	25	25.4338	5.15627	95.7567	0.363179	25.4951	680	340	101.31	6.74304	4.93261	0.202732	0.754579	No Tuna
1679	Survey_1_2009_20124_291	111	76.9234	372.932	58.6274	74	361	6	25	26.817	5.27015	87.9934	0.405818	25.318	75	386	80.9097	6	5.08847	0.196523	0.813187	No Tuna
1680	Survey_1_2009_20124_50	12976	369.123	224.7	1949.41	183	158	400	228	184.81	89.3977	3.74665	0.0429085	403.764	183	331	172.171	228	2.06728	0.483728	0.179549	Tuna
1681	Survey_1_2009_20124_97	28283	378.675	300.458	1762.24	260	209	241	177	227.993	157.948	21.0061	0.114447	266.597	260	386	32.4382	177	1.44347	0.692777	0.809949	Tuna
1682	Survey_1_2009_20125_130	318	552.006	220.22	142.551	531	202	41	40	54.2183	7.46778	134.336	0.19665	55.2268	531	205	137.936	11.2948	7.26029	0.137735	0.6139	No Tuna
1683	Survey_1_2009_20125_146	618	201.809	251.18	259.304	172	216	63	77	84.7363	9.28601	52.2405	0.1155	97.4526	174	293	51.2484	15.4193	9.12516	0.109587	0.514357	No Tuna
1684	Survey_1_2009_20125_3	8950	268.142	147.982	1713.51	94	80	465	306	180.266	63.2147	26.2991	0.0383056	520.133	95	386	27.107	187.222	2.85165	0.350674	0.131466	No Tuna
1685	Survey_1_2009_20125_309	490	60.4102	359.145	187.823	52	319	16	67	64.2251	9.71408	86.4919	0.174545	67.897	52	386	80.6764	16	6.61154	0.151251	0.570099	No Tuna
1686	Survey_1_2009_20125_321	202	155.248	342.099	81.598	150	326	11	32	35.0259	7.34297	79.6874	0.381243	32.9848	151	358	75.9638	8.34067	4.76999	0.209644	0.811245	No Tuna
1687	Survey_1_2009_20125_339	412	44.5	368.505	119.983	36	342	15	44	42.6951	12.2865	82.5257	0.359641	45.607	37	386	74.7449	14.9271	3.47496	0.287773	0.803902	No Tuna
1688	Survey_1_2009_20125_34	63222	385.781	258.354	3793.34	174	116	418	270	339.117	237.372	11.093	0.0552121	420.309	174	369	6.00901	270	1.42863	0.699971	0.721519	Tuna
1689	Survey_1_2009_20125_340	171	711.839	363.886	111.255	705	342	10	44	45.1802	4.81901	95.167	0.173607	44.4072	709	342	97.7652	8.67103	9.37541	0.106662	0.585616	No Tuna
1690	Survey_1_2009_20125_91	871	612.825	213.29	334.115	567	161	84	110	119.273	9.29792	127.002	0.0980475	136.821	567	161	127.875	16.5729	12.8279	0.0779549	0.464657	No Tuna
1691	Survey_1_2009_20126_1	5113	243.525	160.677	2162.67	90	79	439	300	139.945	46.5188	32.7338	0.0137374	503.337	91	377	29.519	167.883	3.00836	0.332407	0.089518	No Tuna
1692	Survey_1_2009_20126_137	106	270.075	213.925	113.782	256	205	30	17	24.82	5.43768	30.7809	0.102889	33.1059	256	221	25.0169	11.0691	4.56445	0.219084	0.420635	No Tuna
1693	Survey_1_2009_20126_149	21785	372.974	301.225	1746.63	278	211	201	175	204.558	135.597	53.6719	0.0897362	238.296	278	377	32.4896	175	1.50857	0.662877	0.763275	Tuna
1694	Survey_1_2009_20126_230	154	201.396	272.266	110.267	191	256	23	32	36.606	5.35646	57.0625	0.159162	39.4081	191	288	54.2933	8.48225	6.83399	0.146327	0.590038	No Tuna
1695	Survey_1_2009_20126_299	162	465.074	308.29	88.5685	457	297	16	21	18.7589	10.9956	116.577	0.259517	21.3776	464	297	100.784	15.4163	1.70604	0.586154	0.666667	No Tuna
1696	Survey_1_2009_20126_72	667	612.089	206.461	316.458	572	163	73	93	101.481	8.36861	128.058	0.0836958	116.211	572	164	127.659	15.4822	12.1263	0.0824652	0.497947	No Tuna
1697	Survey_1_2009_20126_79	7843	379.343	227.606	1994.31	186	170	397	216	137.515	72.6179	2.22153	0.0247804	398.208	186	386	4.46492	213.07	1.89368	0.528074	0.121257	No Tuna
1698	Survey_1_2009_20127_171	1135	165.514	341.718	435.061	150	288	39	98	79.1289	18.2629	74.5388	0.0753539	104.403	151	386	69.8293	27.0701	4.33275	0.2308	0.503996	No Tuna
1699	Survey_1_2009_20127_2	48348	380.229	277.568	5069.25	173	156	435	230	295.959	207.997	3.44903	0.0236429	435.225	173	386	1.84337	230	1.4229	0.702792	0.604116	Tuna
1700	Survey_1_2009_20128_128	173	399.546	197.98	85.3553	382	194	38	8	34.9908	6.2951	174.749	0.298397	38.2099	382	197	173.991	7.77148	5.55842	0.179907	0.791762	No Tuna
1701	Survey_1_2009_20128_154	29727	368.914	303.814	1694.6	256	207	229	179	224.54	168.565	25.4138	0.130085	249.07	259	386	34.2005	179	1.33207	0.750712	0.868373	Tuna
1702	Survey_1_2009_20128_304	193	500.495	341.313	112.853	489	323	20	36	35.5979	6.90309	111.088	0.190433	37.6431	494	323	106.991	10.0947	5.15681	0.193918	0.585736	No Tuna
1703	Survey_1_2009_20128_5	7897	291.162	146.119	2369.23	89	65	529	321	156.712	64.161	15.5115	0.0176791	559.433	89	386	18.9855	227.193	2.44247	0.409421	0.0870044	No Tuna
1704	Survey_1_2009_20128_70	8938	437.818	238.348	2451.51	187	160	418	226	154.691	73.5676	177.544	0.0186889	420.523	187	386	6.28001	226	2.1027	0.475579	0.124274	No Tuna
1705	Survey_1_2009_20129_208	156	254.013	344.244	67.2548	248	333	13	23	25.0383	7.93287	71.0727	0.433399	25.9422	249	356	62.4472	9.19149	3.15627	0.316829	0.78392	No Tuna
1706	Survey_1_2009_20129_25	432	468.581	190.109	191.179	434	177	66	29	67.6006	8.13661	157.019	0.14853	71.6938	434	178	157.011	13.1187	8.3082	0.120363	0.606742	No Tuna
1707	Survey_1_2009_20129_4	4689	280.899	214.739	1098.6	168	151	257	235	155.324	38.4373	43.4369	0.0488217	330.977	170	386	39.6061	99.222	4.04096	0.247466	0.20311	No Tuna
1708	Survey_1_2009_20129_42	3739	386.376	266.947	1525.98	187	186	396	200	105.308	45.2068	0.223499	0.0201774	398.117	187	345	174.089	200	2.32948	0.429281	0.0592909	No Tuna
1709	Survey_1_2009_20129_57	30305	368.674	303.226	1988.55	252	195	244	191	222.817	173.171	26.1752	0.0963055	265.324	252	386	31.5934	191	1.28669	0.777191	0.802038	Tuna
1710	Survey_1_2009_20130_0	50255	358.344	165.588	3162.06	79	32	620	354	351.421	182.08	178.54	0.0631611	624.22	90	245	167.322	354	1.93004	0.518124	0.294689	No Tuna
1711	Survey_1_2009_20130_133	359	349.352	202.971	177.095	316	195	67	18	65.3204	6.99771	11.273	0.143843	68.4471	316	211	11.8024	12.1071	9.33454	0.107129	0.580906	No Tuna
1712	Survey_1_2009_20130_172	575	337.705	225.114	227.865	296	214	86	29	78.9707	9.27069	16.7971	0.139163	89.56	296	240	16.209	13.6478	8.51832	0.117394	0.592173	No Tuna
1713	Survey_1_2009_20130_175	1233	546.185	290.508	494.299	481	215	101	171	102.37	15.3356	119.466	0.0634153	197.091	484	215	119.817	35.6257	6.67527	0.149807	0.251069	No Tuna
1714	Survey_1_2009_20130_186	129	371.702	226.182	58.2843	360	222	24	8	25.3262	6.4853	8.26118	0.477196	24.3311	360	229	9.46232	7.4714	3.90517	0.256071	0.848684	No Tuna
1715	Survey_1_2009_20130_212	344	358.581	244.096	145.154	328	237	63	17	62.1628	7.04593	10.939	0.205167	64.1327	328	253	10.7843	10.1209	8.82251	0.113346	0.650284	No Tuna
1716	Survey_1_2009_20130_243	424	279.144	282.618	202.534	257	258	45	49	59.52	9.07012	45.536	0.129891	64.5368	259	307	49.3987	14.7442	6.5622	0.152388	0.582018	No Tuna
1717	Survey_1_2009_20130_252	11481	347.706	331.906	1067.08	281	264	148	122	130.848	111.718	30.6597	0.126705	157.867	288	386	26.7274	122	1.17124	0.853794	0.77178	Tuna
1718	Survey_1_2009_20130_338	831	42.1294	352.563	189.439	32	315	19	71	76.5881	13.815	85.7046	0.290987	71.8471	34	386	81.1932	16.9476	5.54385	0.18038	0.818719	No Tuna
1719	Survey_1_2009_20130_374	472	214.65	373.169	142.61	200	350	27	36	32.3148	18.5973	84.9923	0.291643	39.3954	201	386	66.0375	25.2067	1.7376	0.575505	0.749206	No Tuna
1720	Survey_1_2009_20130_383	177	153.839	370.116	80.5269	150	354	9	32	34.4715	6.53768	88.345	0.343005	32.3883	150	386	81.1193	8.33143	5.27274	0.189655	0.75	No Tuna
1721	Survey_1_2009_20130_49	108	584.204	129.093	63.2548	575	121	18	15	18.6757	7.36304	144.362	0.339192	19.4165	577	123	145.491	11.0455	2.53641	0.394258	0.635294	No Tuna
1722	Survey_1_2009_20130_55	300	347.26	133.097	157.439	316	127	64	14	64.0177	5.96666	8.99964	0.152093	65.1153	316	141	10.6197	9.87471	10.7292	0.0932033	0.628931	No Tuna
1723	Survey_1_2009_20130_69	764	351.685	143.533	306.794	289	133	129	26	108.14	8.9953	7.85972	0.102002	130.392	289	159	8.37867	15.8326	12.0219	0.0831818	0.477948	No Tuna
1724	Survey_1_2009_20130_97	7976	288.714	236.741	2236.45	165	159	337	227	182.67	55.5941	35.9841	0.020039	384.637	165	386	29.4308	133.493	3.28578	0.304342	0.216666	No Tuna
1725	Survey_1_2009_20131_139	345	199.648	179.375	151.279	177	159	45	40	61.0235	7.19833	41.6066	0.189439	58.8982	177	199	40.1792	10.9945	8.47746	0.11796	0.66092	No Tuna
1726	Survey_1_2009_20131_31	65978	367.836	238.815	4226.8	165	97	446	289	337.47	248.928	3.36639	0.0464071	454.525	182	233	160.329	289	1.35569	0.737629	0.629012	Tuna
1727	Survey_1_2009_20131_349	254	616.469	319.059	129.924	608	302	18	38	38.0157	8.50708	109.055	0.189089	41.2311	610	302	112.834	11.5763	4.46871	0.223778	0.672848	No Tuna
1728	Survey_1_2009_20131_411	179	635.506	354.779	98.8112	631	335	9	40	41.8823	5.44168	97.0767	0.230383	40.7922	631	335	101.31	7.45289	7.69658	0.129928	0.723232	No Tuna
1729	Survey_1_2009_20131_418	323	660.776	362.311	137.539	655	336	11	50	51.6427	7.96349	95.3865	0.214566	50.8035	657	336	100.204	11	6.48494	0.154203	0.72912	No Tuna
1730	Survey_1_2009_20131_430	107	622.173	355.911	63.598	618	344	8	24	25.2498	5.39556	98.9803	0.332435	24.5153	620	344	101.768	6.89897	4.67973	0.213687	0.737931	No Tuna
1731	Survey_1_2009_20131_450	151	107.831	374.719	61.4558	104	362	8	24	25.8068	7.44994	89.3718	0.502412	24.5153	104	386	78.2317	8	3.46403	0.288681	0.867816	No Tuna
1732	Survey_1_2009_20131_7	12686	396.962	189.027	2445.07	73	72	638	314	193.498	83.4755	176.801	0.0266657	638.154	73	369	178.743	314	2.31802	0.431403	0.0811333	No Tuna
1733	Survey_1_2009_20132_1	495	136.692	139.035	359.813	89	90	102	101	101.169	6.22971	45.075	0.0480464	142.843	89	191	44.4327	12.7188	16.2397	0.0615773	0.348346	No Tuna
1734	Survey_1_2009_20132_100	2199	290.941	332.987	378.801	262	283	78	103	111.934	25.0133	58.6391	0.192581	126.016	265	386	54.0395	37.7917	4.47499	0.223464	0.602383	No Tuna
1735	Survey_1_2009_20132_117	112	384.527	294.616	54.0416	374	290	21	8	22.0495	6.4674	175.865	0.481916	21.2132	374	293	171.87	7.80103	3.40933	0.293313	0.8	No Tuna
1736	Survey_1_2009_20132_15	2606	218.9	262.913	848.288	153	166	207	220	137.825	24.0745	46.7629	0.045509	293.981	164	386	48.4474	65.3233	5.72493	0.174675	0.185533	No Tuna
1737	Survey_1_2009_20132_150	369	494.991	339.904	188.108	476	311	32	57	55.7671	8.42478	117.399	0.131046	64.4127	477	311	117.759	14.7017	6.61941	0.151071	0.539474	No Tuna
1738	Survey_1_2009_20132_166	4231	354.647	363.97	628.909	301	321	133	65	116.769	46.1346	170.4	0.134424	135.518	301	360	168.939	65	2.53104	0.395094	0.724114	No Tuna
1739	Survey_1_2009_20132_176	178	301.888	340.68	95.2965	294	325	17	30	30.1815	7.50911	64.1468	0.246307	34.4819	294	355	60.4612	9.4057	4.01932	0.248798	0.695312	No Tuna
1740	Survey_1_2009_20132_221	162	551.84	376	73.1127	545	362	12	24	23.1084	8.92595	93.8815	0.380837	25.632	548	362	110.556	12	2.58891	0.386264	0.72973	No Tuna
1741	Survey_1_2009_20132_28	4243	384.943	262.388	1505.6	186	186	397	200	111.888	48.2835	179.656	0.0235215	397.85	186	383	3.74702	200	2.31732	0.431533	0.0666013	No Tuna
1742	Survey_1_2009_20132_82	614	428.269	281.774	263.948	394	267	73	34	56.4711	13.8437	163.133	0.110749	76.5376	394	277	162.512	20.3417	4.07918	0.245147	0.541446	No Tuna
1743	Survey_1_2009_20133_154	711	356.414	207.517	246.35	308	198	88	22	79.9874	11.3177	7.23731	0.147222	89.1067	308	219	9.03948	15.7511	7.06746	0.141494	0.6103	No Tuna
1744	Survey_1_2009_20133_192	160	328.819	227.606	95.0538	312	220	35	16	36.4177	5.59394	19.5785	0.222531	37	312	233	18.9246	9.55265	6.51021	0.153605	0.581818	No Tuna
1745	Survey_1_2009_20133_195	14706	346.122	305.084	2037.24	243	222	195	164	168.147	111.356	46.3344	0.0445268	224.207	244	386	46.265	148.183	1.51	0.662253	0.638891	Tuna
1746	Survey_1_2009_20133_218	108	618.389	248.019	63.7401	611	239	15	19	21.8602	6.29042	121.164	0.334047	23.6008	612	239	126.384	9.32853	3.47516	0.287757	0.652568	No Tuna
1747	Survey_1_2009_20133_305	343	689.34	354.961	146.326	683	324	11	62	65.7779	6.63933	95.806	0.201308	62.6498	685	324	98.2594	8.923	9.90732	0.100935	0.747277	No Tuna
1748	Survey_1_2009_20133_317	251	702.325	364.767	108.912	697	343	10	43	46.6875	6.84515	94.8468	0.26591	43.566	700	343	99.2461	8.21072	6.82052	0.146616	0.76876	No Tuna
1749	Survey_1_2009_20133_4	8477	186.667	201.11	1484.34	63	74	451	312	197.34	54.6938	37.7074	0.0483485	530.745	64	386	32.2228	158.024	3.60808	0.277156	0.141936	No Tuna
1750	Survey_1_2009_20133_40	2222	417.788	138.793	946.389	239	112	353	100	122.97	23.0068	172.351	0.0311756	357.106	239	155	171.303	71.7821	5.34493	0.187093	0.122088	No Tuna
1751	Survey_1_2009_20133_44	448	556.946	133.446	205.806	527	114	57	43	65.7343	8.67753	145.518	0.132914	70.8025	527	115	143.616	16.2653	7.57523	0.132009	0.54041	No Tuna
1752	Survey_1_2009_20133_77	164	411.72	149.915	113.497	391	145	44	9	44.1999	4.72425	173.139	0.159986	44.5533	391	146	170.961	6.96466	9.35596	0.106884	0.650794	No Tuna
1753	Survey_1_2009_20133_98	9372	433.671	239.503	2391.6	187	163	408	223	158.929	75.0828	173.36	0.0205904	409.585	187	384	5.04245	223	2.11671	0.472431	0.130477	No Tuna
1754	Survey_1_2009_20134_2	9747	151.899	212.802	1548.95	55	74	386	312	214.374	57.8906	46.2723	0.0510509	491.011	56	386	38.5505	138.271	3.70309	0.270045	0.203608	No Tuna
1755	Survey_1_2009_20134_249	292	221.39	357.798	113.74	216	335	13	47	50.3359	7.3861	80.6904	0.283639	48.2701	216	382	76.8274	9.68431	6.81494	0.146736	0.751609	No Tuna
1756	Survey_1_2009_20134_284	411	43.7944	372.811	92.7696	36	357	18	29	30.7209	17.0341	96.626	0.600124	31.7648	37	358	118.179	18	1.80349	0.554479	0.900329	No Tuna
1757	Survey_1_2009_20134_4	607	494.971	99.4703	282.777	442	79	103	45	103.794	7.44609	158.959	0.0953919	110.86	442	80	158.295	12.2096	13.9393	0.0717394	0.532924	No Tuna
1758	Survey_1_2009_20134_67	271	342.899	177.282	169.924	312	169	60	19	59.2985	5.81883	12.6406	0.117942	61.3922	312	185	12.2251	9.96991	10.1908	0.0981276	0.511804	No Tuna
1759	Survey_1_2009_20134_81	31209	354.471	292.052	3591.69	184	179	400	207	231.923	171.335	14.1138	0.0304013	400.805	184	386	5.44033	207	1.35363	0.738757	0.482469	Tuna
1760	Survey_1_2009_20134_83	220	464.445	189.255	107.296	445	180	38	18	41.7154	6.71484	157.55	0.240138	40.8534	445	181	158.459	9.61134	6.21242	0.160968	0.695103	No Tuna
1761	Survey_1_2009_20134_97	1367	63.4678	277.052	412.558	39	200	62	144	146.337	11.8939	70.4132	0.100927	155.467	40	343	66.8982	19.5836	12.3035	0.081278	0.520564	No Tuna
1762	Survey_1_2009_20135_10	5725	218.684	254.193	1150.18	145	153	279	233	167.621	43.4868	41.8115	0.054382	352.102	154	386	39.9306	102.45	3.85452	0.259436	0.221947	No Tuna
1763	Survey_1_2009_20135_112	1214	570.993	293.73	357.73	530	235	64	121	106.036	14.5773	117.141	0.119211	135.506	532	235	116.754	23.475	7.27401	0.137476	0.512669	No Tuna
1764	Survey_1_2009_20135_21	453	491.449	187.617	229.12	455	169	74	44	79.7258	7.23452	151.507	0.108438	84.119	455	170	151.607	12.2068	11.0202	0.0907426	0.527972	No Tuna
1765	Survey_1_2009_20135_252	117	444.697	329.218	67.7401	435	322	19	15	20.7787	7.16932	138.612	0.320408	23.0217	435	322	145.62	11.215	2.89828	0.345033	0.642857	No Tuna
1766	Survey_1_2009_20135_26	29689	348.086	286.419	3853.03	187	175	397	211	213.133	177.36	10.7547	0.0251304	397.633	187	386	5.19443	211	1.20169	0.832159	0.453617	Tuna
1767	Survey_1_2009_20135_3	393	317.528	158.564	195.865	282	148	70	25	68.3099	7.32519	17.6767	0.128733	73.0821	282	171	16.6992	12.054	9.32534	0.107235	0.581361	No Tuna
1768	Survey_1_2009_20135_303	141	260.181	373.968	61.6985	256	361	9	25	26.2724	6.83328	86.024	0.465457	25.4951	257	386	78.6901	7.90241	3.84477	0.260094	0.794366	No Tuna
1769	Survey_1_2009_20136_0	459	460.892	53.5479	249.037	409	42	102	26	99.4838	5.8745	166.958	0.0930029	104.785	409	43	166.759	9.95906	16.9349	0.0590498	0.54708	No Tuna
1770	Survey_1_2009_20136_16	3090	146.764	209.132	982.982	70	90	213	296	150.804	26.089	54.7541	0.0401862	363.86	70	386	54.1694	69.9807	5.78036	0.173	0.17525	No Tuna
1771	Survey_1_2009_20136_207	271	265.482	305.843	121.681	249	287	32	37	46.3591	7.44293	54.1219	0.230002	46.8615	250	323	50.1944	10.7314	6.22862	0.160549	0.64142	No Tuna
1772	Survey_1_2009_20136_273	266	223.91	362.741	119.74	219	339	12	47	50.3529	6.72616	83.2823	0.233138	47.676	219	386	80.3401	8.81747	7.48614	0.13358	0.70557	No Tuna
1773	Survey_1_2009_20136_292	179	441.411	373.126	70.9117	434	360	13	26	26.196	8.70018	106.119	0.447329	27.5136	437	360	109.093	11.139	3.01097	0.332119	0.776573	No Tuna
1774	Survey_1_2009_20136_310	118	422.958	381.568	73.9411	413	375	21	11	17.5745	8.54887	3.61772	0.271219	21.9317	414	377	155.772	11	2.05577	0.486436	0.597468	No Tuna
1775	Survey_1_2009_20136_39	196	353.434	163.143	132.368	329	158	52	12	52.8048	4.72599	7.63223	0.140573	53.1507	329	170	11.9442	7.79903	11.1733	0.0894994	0.576471	No Tuna
1776	Survey_1_2009_20136_47	29146	352.467	282.645	3705.95	186	172	399	214	210.436	176.347	15.2586	0.0266679	399.606	186	382	3.15597	214	1.1933	0.83801	0.442969	Tuna
1777	Survey_1_2009_20136_58	2371	548.845	279.592	664.69	448	185	151	201	135.064	22.3512	125.417	0.0674377	249.401	449	186	126.686	48.7947	6.04282	0.165486	0.268258	No Tuna
1778	Survey_1_2009_20136_9	117	533.91	78.4402	68.9117	521	71	26	15	29.0154	5.13414	153.252	0.309606	29.0689	521	73	153.435	6.87409	5.65147	0.176945	0.692308	No Tuna
1779	Survey_1_2009_20136_94	370	88.0081	248.668	201.522	72	215	35	69	74.7406	6.30312	64.9389	0.11449	76.922	73	284	63.7681	11.5767	11.8577	0.0843333	0.513889	No Tuna
1780	Survey_1_2009_20137_0	128097	351.534	212.096	8522.95	50	32	654	354	519.431	313.994	4.29364	0.02216	654.643	50	356	177.461	354	1.65427	0.604496	0.688155	No Tuna
1781	Survey_1_2009_20137_159	559	601.936	293.545	318.517	575	243	46	102	91.1072	7.81212	113.278	0.06924	110.693	576	243	112.859	13.6615	11.6623	0.0857465	0.483355	No Tuna
1782	Survey_1_2009_20137_169	131	467.882	258.515	75.397	456	250	24	17	27.133	6.14728	146.597	0.289583	27.7849	456	252	149.744	8.66101	4.41383	0.226561	0.684073	No Tuna
1783	Survey_1_2009_20137_338	109	630.757	373.766	71.2548	627	359	8	27	27.4275	5.06	92.7457	0.269779	27.2947	629	359	98.427	7.86153	5.42045	0.184487	0.662614	No Tuna
1784	Survey_1_2009_20138_10	4005	193.866	260.632	801.401	142	161	147	225	169.62	30.0632	58.0674	0.0783633	264.151	148	386	57.9946	55.5334	5.64211	0.177239	0.36728	No Tuna
1785	Survey_1_2009_20138_125	473	251.667	286.595	195.321	230	257	48	61	67.643	8.90324	54.6518	0.155802	75.8024	232	318	53.5836	14.3414	7.59757	0.131621	0.586121	No Tuna
1786	Survey_1_2009_20138_20	396	315.747	179.29	175.238	286	168	65	27	64.3761	7.83215	18.7716	0.162051	68.6222	286	193	18.699	12.4118	8.21947	0.121662	0.576419	No Tuna
1787	Survey_1_2009_20138_23	41069	365.76	289.284	3921.64	187	174	410	212	283.944	184.158	3.40117	0.0335575	410.395	187	386	2.51381	212	1.54185	0.648571	0.590708	Tuna
1788	Survey_1_2009_20138_5	462	370.335	154.201	233.723	321	150	100	12	92.3616	6.36884	3.2546	0.106279	100.319	321	161	4.57392	10.0851	14.5021	0.0689555	0.58816	No Tuna
1789	Survey_1_2009_20139_0	12603	137.162	207.939	2253.6	32	63	395	323	261.336	61.4024	49.1493	0.0311838	507.726	32	386	38.9242	134.775	4.25611	0.234956	0.249251	No Tuna
1790	Survey_1_2009_20139_104	690	550.281	226.814	274.274	508	190	77	79	99.0318	8.87124	134.044	0.115263	108.931	508	190	133.512	15.1838	11.1632	0.0895798	0.503282	No Tuna
1791	Survey_1_2009_20139_115	24259	334.94	303.085	2356.88	237	195	216	191	188.82	163.582	61.8023	0.0548791	228.449	255	386	46.2415	191	1.15428	0.866339	0.738197	Tuna
1792	Survey_1_2009_20139_127	770	201.97	249.227	340.215	167	202	80	106	100.641	9.74154	53.9796	0.0835974	132.004	167	308	52.6961	18.8883	10.3311	0.0967954	0.407623	No Tuna
1793	Survey_1_2009_20139_2	904	170.287	114.166	476.039	107	65	133	106	127.084	9.05709	38.9488	0.0501296	168.834	107	169	38.0238	17.1632	14.0314	0.0712686	0.397625	No Tuna
1794	Survey_1_2009_20139_226	161	388.705	257.276	71.2132	374	254	32	7	32.5545	6.29687	178.91	0.398947	32.1403	374	255	174.644	6.94972	5.16995	0.193426	0.856383	No Tuna
1795	Survey_1_2009_20139_251	118	437.042	268.373	58.1838	426	263	21	11	21.7873	6.89588	156.671	0.438014	23.2594	426	263	154.537	8.69674	3.15946	0.31651	0.791946	No Tuna
1796	Survey_1_2009_20139_280	694	607.754	333.159	252.894	589	279	32	107	104.335	8.46916	103.43	0.136361	111.126	591	279	105.662	14.3956	12.3194	0.0811729	0.541131	No Tuna
1797	Survey_1_2009_20139_314	158	469.804	306.259	86.7107	458	295	21	23	27.8858	7.21413	134.225	0.264072	29.8329	459	295	129.56	12.6304	3.86544	0.258702	0.628231	No Tuna
1798	Survey_1_2009_20139_352	512	154.707	357.793	174.024	146	322	20	64	66.8246	9.75537	78.1411	0.212451	65.8027	147	386	73.2174	13.6185	6.85003	0.145985	0.686327	No Tuna
1799	Survey_1_2009_20139_383	251	241.229	366.982	107.497	236	345	11	41	41.9014	7.62703	83.4216	0.272952	41.1947	237	386	84.4278	8.9681	5.49381	0.182023	0.744807	No Tuna
1800	Survey_1_2009_20139_400	151	171.354	371.447	70.0416	167	357	8	29	31.7115	6.06276	90.8377	0.386789	29.4279	169	357	99.7824	7.68455	5.23054	0.191185	0.792651	No Tuna
1801	Survey_1_2009_20139_404	105	140.338	371.976	64.2843	138	359	6	27	28.8215	4.63856	88.8522	0.319293	27.1662	139	359	96.3402	6	6.21345	0.160941	0.758123	No Tuna
1802	Survey_1_2009_20139_54	573	297.889	162.86	257.22	255	146	92	38	89.8664	8.11834	21.122	0.108831	98.4327	255	183	20.8286	14.1726	11.0695	0.0903379	0.537523	No Tuna
1803	Survey_1_2009_20139_63	429	320.866	164.544	238.007	274	152	91	31	81.0796	6.73683	17.9117	0.0951672	95.2103	274	183	17.1027	12.1884	12.0353	0.0830891	0.469622	No Tuna
1804	Survey_1_2009_20139_65	163	418.248	157.064	92.4264	399	152	39	10	40.3556	5.14274	172.041	0.239776	39.8121	399	154	168.408	8.04526	7.8471	0.127436	0.669405	No Tuna
1805	Survey_1_2009_20139_87	8709	420.646	242.876	1654.33	186	174	405	212	157.072	70.5961	170.47	0.0399882	405.544	186	379	2.96823	212	2.22493	0.449452	0.127439	No Tuna
1806	Survey_1_2009_20140_10	6060	155.581	185.489	1297.31	55	57	324	329	187.395	41.1742	48.1039	0.0452472	460.331	55	386	45.264	112.876	4.55128	0.219719	0.173492	No Tuna
1807	Survey_1_2009_20140_24	185	218.419	89.2514	99.2965	202	80	33	20	35.2669	6.67905	29.9533	0.235784	36.6742	202	98	25.8664	10.4443	5.28023	0.189386	0.652557	No Tuna
1808	Survey_1_2009_20140_60	9985	375.266	252.834	1630.11	180	174	411	212	168.673	75.3726	178.921	0.0472199	411.886	180	359	176.241	212	2.23785	0.446858	0.144047	No Tuna
1809	Survey_1_2009_20140_87	19236	335.727	305.738	1910.14	248	202	173	184	183.059	133.793	92.2158	0.0662512	213.846	276	386	56.8301	164.352	1.36823	0.730871	0.735321	Tuna
1810	Survey_1_2009_20140_9	152	401.559	60.2039	81.4558	382	56	37	8	38.5206	5.02413	178.557	0.287878	37.054	382	60	176.906	7.77124	7.6671	0.130427	0.716981	No Tuna
1811	Survey_1_2009_20141_121	185	352.197	273.386	100.225	335	266	36	15	35.9605	6.55023	17.4055	0.231433	37.9473	335	281	18.4349	8.55286	5.48995	0.182151	0.702087	No Tuna
1812	Survey_1_2009_20141_137	8421	338.482	345.331	778.448	280	277	136	109	109.663	97.7717	8.22132	0.174628	139.058	280	357	167.963	109	1.12162	0.891564	0.769603	Tuna
1813	Survey_1_2009_20141_181	133	266.891	320.583	70.0833	260	307	15	25	26.8684	6.3026	60.0337	0.340277	28.6531	260	332	60.7512	8.05301	4.26307	0.234573	0.751412	No Tuna
1814	Survey_1_2009_20141_23	9308	372.167	253.986	1823.23	180	178	409	208	165.181	71.7476	179.542	0.0351871	409.89	180	359	176.223	208	2.30225	0.434359	0.136314	No Tuna
1815	Survey_1_2009_20141_79	108	339.454	241.333	64.7696	327	236	26	12	29.0705	4.73023	18.7742	0.323513	27.8568	327	247	21.0375	6.34609	6.14568	0.162716	0.681388	No Tuna
1816	Survey_1_2009_20141_9	2847	197.886	249.528	716.105	138	154	161	232	147.411	24.5905	56.7876	0.0697661	280.432	140	386	55.4599	54.7596	5.99465	0.166815	0.26236	No Tuna
1817	Survey_1_2009_20141_97	666	317.422	265.836	238.877	279	246	80	50	81.0906	10.4572	30.8139	0.146668	92.7847	279	296	30.4342	16.778	7.75456	0.128956	0.544785	No Tuna
1818	Survey_1_2009_20142_1	6253	198.5	168.699	1493.23	51	54	446	332	171.521	46.4174	36.9168	0.0352406	543.154	51	385	34.8019	153.511	3.69518	0.270623	0.107784	No Tuna
1819	Survey_1_2009_20142_102	9201	375.481	251.352	1816.26	182	177	411	209	165.582	70.7508	174.448	0.0350501	412.535	185	325	171.497	209	2.34036	0.427285	0.134301	No Tuna
1820	Survey_1_2009_20142_147	453	325.019	244.838	262.09	294	231	65	30	60.0376	9.60693	20.4431	0.0828716	67.4166	296	259	20.8545	16.0457	6.24941	0.160015	0.489465	No Tuna
1821	Survey_1_2009_20142_178	1112	250.225	310.156	358.659	223	251	73	130	102.708	13.7852	61.5461	0.10863	146.769	223	380	61.5142	25.502	7.45059	0.134218	0.392655	No Tuna
1822	Survey_1_2009_20142_179	444	326.637	263.167	133.338	305	251	46	25	48.2076	11.7267	24.5713	0.313823	48.7032	305	273	19.179	14.7855	4.11092	0.243255	0.735099	No Tuna
1823	Survey_1_2009_20142_20	643	451.442	87.9977	297.806	391	73	119	34	105.588	7.75369	166.905	0.0911074	122.723	391	77	165.851	14.276	13.6177	0.0734337	0.478601	No Tuna
1824	Survey_1_2009_20142_203	126	355.992	274.762	68.5269	340	270	30	9	29.1443	5.50462	15.1979	0.337177	31.0483	340	279	14.9314	6.81851	5.29451	0.188875	0.805112	No Tuna
1825	Survey_1_2009_20142_244	6298	342.7	350.169	619.595	295	305	118	81	96.1419	83.4066	175.339	0.206156	128.035	296	334	156.038	81	1.15269	0.867536	0.772476	No Tuna
1826	Survey_1_2009_20142_270	288	687.566	360.639	130.326	682	331	11	55	58.5879	6.25885	96.0154	0.213079	55.7315	683	331	99.2933	8.42043	9.3608	0.106828	0.711111	No Tuna
1827	Survey_1_2009_20142_73	371	296.934	152.791	195.865	260	138	73	30	77.5773	6.08905	20.8664	0.121526	77.4919	260	167	19.6041	10.3291	12.7405	0.0784901	0.579688	No Tuna
1828	Survey_1_2009_20143_0	79646	331.432	181.658	7255.85	33	32	687	354	465.819	217.699	4.90532	0.0190107	688.05	33	347	176.834	354	2.13974	0.467346	0.417764	No Tuna
1829	Survey_1_2009_20143_149	7984	370.705	260.668	1788.93	180	179	410	207	153.04	66.4243	179.501	0.0313505	411.096	180	353	175.815	207	2.30397	0.434033	0.118228	No Tuna
1830	Survey_1_2009_20143_221	101	377.074	213.797	79.6985	361	212	36	4	36.6739	3.5065	0.302633	0.199816	36.1248	361	215	4.76364	4	10.4588	0.095613	0.768061	No Tuna
1831	Survey_1_2009_20143_230	632	315.957	234.193	299.404	275	216	88	44	80.9858	9.93615	25.6057	0.0885955	96.6644	275	259	24.444	18.7732	8.15063	0.12269	0.448386	No Tuna
1832	Survey_1_2009_20143_260	13814	339.922	320.778	1946.17	269	228	144	158	156.024	112.73	70.8756	0.0458317	187.224	279	386	56.989	143.178	1.38405	0.722519	0.747228	Tuna
1833	Survey_1_2009_20143_413	1806	601.499	334.889	661.696	574	284	47	102	107.717	21.3473	102.951	0.0518336	109.772	574	285	113.062	29.9467	5.04596	0.198178	0.625671	No Tuna
1834	Survey_1_2009_20144_13	2376	155.54	297.814	527.654	126	203	90	183	151.226	20.0046	66.1973	0.10724	203.059	127	386	64.3183	33.3235	7.55958	0.132282	0.481557	No Tuna
1835	Survey_1_2009_20144_17	225	346.26	211.913	128.225	322	206	51	14	50.0427	5.72469	12.3921	0.171967	52.3927	322	219	13.2405	11.0877	8.74156	0.114396	0.566038	No Tuna
1836	Survey_1_2009_20144_205	125	721.788	376.572	49.799	718	366	8	20	20.7801	7.65899	89.8742	0.633401	20.3961	721	366	101.31	8	2.71317	0.368572	0.88968	No Tuna
1837	Survey_1_2009_20144_4	7462	363.304	263.753	1525.54	174	180	416	206	148.702	63.8923	3.15806	0.0402919	416.812	174	356	176.424	206	2.32739	0.429667	0.110924	No Tuna
1838	Survey_1_2009_20144_41	23867	335.203	306.023	2365.43	221	220	290	166	214.862	141.432	21.5968	0.0536026	292.022	223	368	11.6562	166	1.51919	0.658247	0.687305	Tuna
1839	Survey_1_2009_20145_126	322	42.2857	333.748	179.924	36	298	15	70	71.2447	5.75458	81.5753	0.124994	71.1969	37	368	79.4792	10.0217	12.3805	0.080772	0.588128	No Tuna
1840	Survey_1_2009_20145_20	6132	368.22	266.308	1611.91	178	184	409	202	133.495	58.4854	2.19795	0.0296573	410.25	178	354	175.526	202	2.28254	0.438109	0.0936155	No Tuna
1841	Survey_1_2009_20145_3	1670	87.5707	249.038	657.436	47	148	104	221	143.226	14.8459	65.7017	0.0485534	243.824	47	369	65.0115	32.1116	9.64753	0.103653	0.292828	No Tuna
1842	Survey_1_2009_20145_41	18700	348.865	307.662	1822.42	269	202	177	184	170.373	139.749	64.2485	0.0707542	203.531	282	386	64.694	173.449	1.21913	0.820254	0.746924	Tuna
1843	Survey_1_2009_20146_1	3254	595.082	173.404	1252.14	375	50	344	336	142.199	29.1362	135.69	0.026081	479.452	375	51	135.676	107.629	4.88049	0.204898	0.089632	No Tuna
1844	Survey_1_2009_20146_152	583	322.539	250.606	234.392	282	233	86	41	79.7858	9.30365	25.0388	0.13335	94.0213	282	273	23.8387	14.9386	8.57575	0.116608	0.538071	No Tuna
1845	Survey_1_2009_20146_193	552	331.469	271.812	186.693	306	258	53	27	49.7336	14.1319	25.3227	0.199017	58.6003	306	283	25.2532	17.8724	3.51925	0.284152	0.71875	No Tuna
1846	Survey_1_2009_20146_212	941	60.9336	328.862	302.735	50	265	29	121	117.983	10.155	79.9922	0.129025	123.976	50	386	77.4211	14.3131	11.6182	0.0860719	0.633244	No Tuna
1847	Survey_1_2009_20146_245	8556	338.099	345.211	735.134	278	287	154	99	124.189	87.7197	13.6485	0.198952	162.225	278	384	18.3233	99	1.41575	0.706339	0.798768	Tuna
1848	Survey_1_2009_20146_279	251	584.859	331.416	120.711	576	308	17	47	47.5214	6.72503	105.75	0.216467	48.5077	579	308	104.323	9.02017	7.06635	0.141516	0.684857	No Tuna
1849	Survey_1_2009_20146_29	960	135.19	171.502	392.299	87	119	106	112	123.465	9.90006	49.1872	0.0783877	152.043	87	228	45.7994	21.4272	12.4711	0.0801852	0.401674	No Tuna
1850	Survey_1_2009_20146_58	974	262.127	207.202	391.671	206	171	117	83	111.494	11.1229	33.729	0.0797858	141.174	206	253	34.0278	21.1263	10.0238	0.099763	0.426258	No Tuna
1851	Survey_1_2009_20146_73	5921	361.763	270.882	1648.64	174	184	414	202	132.769	56.7818	3.07439	0.0273751	414.237	174	386	1.9368	202	2.33823	0.427674	0.090328	No Tuna
1852	Survey_1_2009_20146_86	1415	318.089	218.756	407.872	253	195	124	61	116.237	15.4996	24.6493	0.106885	136.473	253	255	24.6872	23.8909	7.49937	0.133345	0.611892	No Tuna
1853	Survey_1_2009_20147_1	2680	203.876	233.355	961.426	126	127	248	259	127.852	26.6892	48.1833	0.0364345	357.174	126	386	46.2478	79.6662	4.79041	0.208751	0.13175	No Tuna
1854	Survey_1_2009_20147_149	375	133.713	284.772	202.108	119	249	32	70	78.3123	6.09694	67.9143	0.115365	75.7694	119	319	67.4965	9.4166	12.8445	0.0778542	0.575153	No Tuna
1855	Survey_1_2009_20147_168	902	328.704	272.871	307.688	298	256	61	37	56.5412	20.312	24.4022	0.119728	69.4622	298	293	30.2564	24.7146	2.78364	0.359242	0.693846	No Tuna
1856	Survey_1_2009_20147_19	4980	252.576	229.348	1242.53	171	161	218	225	157.503	40.2578	43.5067	0.0405347	301.281	172	385	43.9241	92.631	3.91236	0.2556	0.253513	No Tuna
1857	Survey_1_2009_20147_207	9488	339.983	339.3	830.347	276	275	139	111	130.277	92.7295	37.4358	0.172928	154.797	276	383	39.7582	110.717	1.40491	0.711788	0.806768	Tuna
1858	Survey_1_2009_20147_283	110	564.373	378.191	62.2843	560	367	8	19	17.7756	7.87915	88.1822	0.356325	19.9249	560	386	72.4744	8	2.25603	0.443257	0.794224	No Tuna
1859	Survey_1_2009_20147_32	289	103.324	195.988	247.12	87	171	33	51	52.5655	7.00015	55.935	0.0594693	59.6825	89	222	58.707	11.341	7.50919	0.13317	0.51015	No Tuna
1860	Survey_1_2009_20147_49	8969	349.574	249.986	2190.72	182	184	404	202	156.492	72.9729	179.459	0.0234845	404.836	182	360	176.318	202	2.14453	0.466303	0.138862	No Tuna
1861	Survey_1_2009_20148_118	29011	338.544	290.37	3695.01	183	179	395	207	217.438	169.878	15.5665	0.0267019	398.54	183	386	7.64214	207	1.27996	0.781273	0.477929	Tuna
1862	Survey_1_2009_20148_293	616	619.427	340.43	226.652	606	291	25	95	95.205	8.23818	101.329	0.150686	97.2934	607	291	102.465	13.321	11.5566	0.0865309	0.615692	No Tuna
1863	Survey_1_2009_20148_298	646	150.206	342.218	228.309	139	296	26	90	94.6527	8.6898	78.4028	0.155739	92.4175	140	386	76.866	13.3319	10.8924	0.0918072	0.602893	No Tuna
1864	Survey_1_2009_20148_3	6132	183.652	165.445	1667.78	40	42	485	344	174.341	44.783	32.6363	0.0277034	577.772	40	386	32.9199	164.121	3.89302	0.25687	0.088965	No Tuna
1865	Survey_1_2009_20148_377	294	578.561	365.925	101.113	572	345	12	41	46.1095	8.11834	96.5312	0.361365	42.72	572	345	106.314	9.16276	5.67967	0.176067	0.812155	No Tuna
1866	Survey_1_2009_20148_378	228	87.8509	366.425	97.0122	84	346	9	40	42.6758	6.80242	85.7756	0.304433	40.3113	84	386	82.875	9	6.27361	0.159398	0.758735	No Tuna
1867	Survey_1_2009_20148_61	7456	324.759	191.596	2150.94	175	135	429	183	162.129	58.5537	2.42939	0.0202516	430.68	175	316	5.06194	171.922	2.7689	0.361154	0.135686	No Tuna
1868	Survey_1_2009_20149_0	40617	358.725	166.236	2342.18	32	32	692	354	344.004	150.333	4.09858	0.0930414	692.234	32	386	1.49002	354	2.28828	0.43701	0.208464	No Tuna
1869	Survey_1_2009_20149_10	1750	171.119	258.938	654.264	123	158	138	221	129.588	17.1942	59.3352	0.0513738	257.793	125	379	58.1595	41.7399	7.53674	0.132683	0.221365	No Tuna
1870	Survey_1_2009_20149_216	608	194.414	348.28	244.551	186	303	25	83	79.7823	9.70303	79.0248	0.127754	85.6154	186	386	75.8014	14.9436	8.22241	0.121619	0.563224	No Tuna
1871	Survey_1_2009_20149_219	461	184.287	340.201	190.894	175	304	22	76	77.8878	7.53601	77.8552	0.158973	78.339	176	380	75.9638	10.9455	10.3354	0.0967548	0.639833	No Tuna
1872	Survey_1_2009_20149_23	2173	256.984	209.23	523.252	190	168	145	102	142.61	19.4008	35.4008	0.0997351	174.453	190	270	33.7812	30.2686	7.3507	0.136041	0.570791	No Tuna
1873	Survey_1_2009_20149_270	131	727.34	373.63	65.2132	724	358	7	28	28.9943	5.75267	91.6371	0.387088	28.2843	726	358	98.1301	7	5.04015	0.198407	0.808642	No Tuna
1874	Survey_1_2009_20149_44	26610	346.854	294.055	2800.27	208	185	376	201	198.499	170.686	3.73832	0.0426437	386.39	208	297	166.683	201	1.16295	0.859884	0.446226	Tuna
1875	Survey_1_2009_20149_50	813	155.917	241.95	348.115	125	191	70	110	108.131	9.57306	58.2471	0.0843054	128.281	127	301	59.0362	16.5409	11.2953	0.0885321	0.495883	No Tuna
1876	Survey_1_2009_20149_6	128	392.531	126.078	105.355	371	123	48	6	46.2062	3.52712	178.288	0.144913	48.0937	371	125	176.424	5.17145	13.1002	0.0763344	0.598131	No Tuna
1877	Survey_1_2009_20150_10	5448	162.5	165.545	1445.72	36	38	410	348	166.367	41.6945	40.8817	0.0327552	531.866	37	384	39.7366	136.316	3.99015	0.250617	0.1076	No Tuna
1878	Survey_1_2009_20150_163	31213	339.557	295.076	3161.47	186	177	396	209	225.319	176.379	2.00235	0.0392436	396.729	187	349	174.649	209	1.27747	0.782798	0.48513	Tuna
1879	Survey_1_2009_20150_167	563	273.791	202.528	256.09	241	179	77	54	75.5401	9.48945	33.7265	0.107878	92.9139	241	231	34.0321	17.4437	7.96043	0.125621	0.482021	No Tuna
1880	Survey_1_2009_20150_23	48019	306.84	182.165	3908.06	86	49	554	337	335.337	182.323	12.0143	0.0395094	555.825	86	316	175.356	337	1.83924	0.543702	0.337976	No Tuna
1881	Survey_1_2009_20150_328	125	39.572	316.988	187.882	32	276	18	84	63.6802	2.49929	78.9344	0.0444988	85.9069	32	360	77.9052	5.06877	25.4793	0.0392475	0.367107	No Tuna
1882	Survey_1_2009_20150_435	104	82	377.433	44.9706	78	368	8	18	19.2648	6.87353	89.9082	0.646229	18.4391	81	368	102.529	7.96956	2.80274	0.356793	0.859504	No Tuna
1883	Survey_1_2009_20151_1	3637	116.414	198.351	1174.81	32	37	295	349	160.01	28.9404	53.631	0.0331147	455.686	33	386	49.9851	89.5699	5.52896	0.180866	0.127359	No Tuna
1884	Survey_1_2009_20151_105	844	179.072	214.815	417.973	147	181	63	69	77.5696	13.8535	49.9648	0.0607095	83.5464	148	245	47.9108	18.6447	5.59926	0.178595	0.57828	No Tuna
1885	Survey_1_2009_20151_106	42027	339.972	293.147	3380.01	185	181	399	205	287.557	186.087	11.6621	0.0462278	399.282	185	358	177.847	205	1.54529	0.64713	0.652072	Tuna
1886	Survey_1_2009_20151_219	318	146.717	261.289	187.38	132	246	28	32	31.2393	12.9609	56.8106	0.113813	38.2099	132	277	42.8789	18.6354	2.41027	0.414892	0.579235	No Tuna
1887	Survey_1_2009_20151_270	131	137.737	282.683	85.9828	128	274	18	19	15.543	10.7312	45.035	0.222668	21.9545	135	293	59.9314	14.998	1.4484	0.690418	0.58613	No Tuna
1888	Survey_1_2009_20151_327	150	521.38	318.293	116.853	510	306	20	28	26.4504	7.22052	114.186	0.138046	31.9061	510	307	122.196	11.3663	3.66323	0.272983	0.5386	No Tuna
1889	Survey_1_2009_20152_162	726	643.364	335.445	257.865	626	281	28	105	99.4056	9.29899	101.201	0.137202	107.708	628	281	102.875	13.745	10.6899	0.0935459	0.597531	No Tuna
1890	Survey_1_2009_20152_2	4938	208.529	212.435	1222.08	112	113	310	273	153.279	41.0184	45.1373	0.0415493	409.785	112	386	40.8439	114.987	3.73684	0.267606	0.160197	No Tuna
1891	Survey_1_2009_20152_58	26297	352.123	293.683	3359.38	186	186	396	200	203.254	164.731	4.41937	0.0292818	397.334	187	343	173.787	200	1.23385	0.810468	0.414717	Tuna
1892	Survey_1_2009_20153_0	2633	267.606	126.775	1779	32	32	596	354	102.306	32.7687	23.3754	0.0104547	648.654	32	386	23.245	217.892	3.12206	0.320301	0.0258864	No Tuna
1893	Survey_1_2009_20153_136	211	436.017	345.111	92.468	423	333	25	24	27.3736	9.81432	137.443	0.310105	29.6816	423	339	147.381	14.0512	2.78915	0.358532	0.647239	No Tuna
1894	Survey_1_2009_20153_143	289	688.209	362.524	112.77	682	338	11	48	51.4523	7.1516	93.8648	0.285578	48.3735	686	338	97.125	9.45976	7.19452	0.138995	0.76354	No Tuna
1895	Survey_1_2009_20153_18	317	313.569	171.815	146.853	286	162	57	21	60.7973	6.63873	18.4308	0.184716	59.7746	286	181	17.5256	9.56955	9.15797	0.109195	0.665268	No Tuna
1896	Survey_1_2009_20153_31	10532	326.968	252.642	1994.64	187	184	396	202	165.868	80.8458	7.47582	0.0332652	396.323	187	386	2.31372	202	2.05167	0.487409	0.165976	No Tuna
1897	Survey_1_2009_20153_54	219	336.034	257.906	125.439	315	248	41	20	40.6818	6.85415	20.5142	0.174901	43.6578	315	266	20.0952	11.0119	5.93535	0.168482	0.591093	No Tuna
1898	Survey_1_2009_20153_89	10796	341.476	340.024	978.497	270	283	161	103	144.766	94.9527	14.2472	0.141695	164.712	270	386	21.7368	103	1.52461	0.655905	0.822646	Tuna
1899	Survey_1_2009_20154_135	121	234.773	221.153	84.9533	224	210	23	21	24.8716	6.19429	41.4705	0.210685	26.4008	227	231	52.6961	8.65576	4.01524	0.249051	0.566745	No Tuna
1900	Survey_1_2009_20154_17	3858	184.996	233.384	1034.64	105	111	262	275	159.732	30.7525	50.5968	0.0452892	377.725	107	386	46.5018	84.6837	5.1941	0.192526	0.169945	No Tuna
1901	Survey_1_2009_20154_19	455	452.111	123.148	235.078	406	112	91	28	82.6969	7.00539	165.444	0.103466	94.3716	406	112	164.638	12.7582	11.8048	0.0847116	0.484558	No Tuna
1902	Survey_1_2009_20154_201	329	341.691	261.217	161.238	313	250	57	24	55.5767	7.53726	19.8829	0.159028	61.0983	313	273	21.1048	12.076	7.37359	0.135619	0.560955	No Tuna
1903	Survey_1_2009_20154_207	477	239.483	293.181	300.416	214	254	56	85	76.1621	7.97425	57.1793	0.0664173	100.703	215	339	57.5724	15.5046	9.551	0.104701	0.415686	No Tuna
1904	Survey_1_2009_20154_253	12595	344.23	335.422	996.881	265	275	174	111	154.913	103.519	17.6	0.159265	174.929	265	359	5.90614	110.782	1.49647	0.668241	0.838744	Tuna
1905	Survey_1_2009_20154_270	466	93.1888	334.792	236.894	84	284	21	102	96.153	6.17068	80.2634	0.104348	103.755	86	386	79.4482	9.49357	15.5822	0.0641757	0.581773	No Tuna
1906	Survey_1_2009_20154_272	102	667.627	297.216	95.8823	663	284	12	27	25.3076	5.13168	104.579	0.139423	28.1603	663	284	106.504	8.08161	4.93164	0.202772	0.558904	No Tuna
1907	Survey_1_2009_20154_311	240	677.75	344.504	174.811	671	312	11	74	65.1602	4.68964	95.7233	0.0986922	74.4312	674	312	96.1702	7.26936	13.8945	0.0719709	0.565371	No Tuna
1908	Survey_1_2009_20154_59	154	168.896	180.552	160.451	154	163	31	33	40.1336	4.88565	46.0934	0.0751704	44.5982	155	196	47.7263	7.60892	8.21459	0.121735	0.524702	No Tuna
1909	Survey_1_2009_20154_76	255	611.857	194.52	179.522	592	173	40	46	50.9083	6.37767	129.276	0.0994295	58.1378	593	175	130.815	13.5926	7.98227	0.125278	0.438521	No Tuna
1910	Survey_1_2009_20154_97	11429	348.187	242.346	2207.26	184	183	399	203	174.376	83.4509	6.57695	0.0294789	399.552	184	365	176.987	203	2.08957	0.478568	0.179363	No Tuna
1911	Survey_1_2009_20155_0	27956	369.106	167.779	2417.98	32	32	703	354	286.586	124.203	1.37905	0.0600868	703.598	32	357	177.638	354	2.3074	0.433388	0.142221	No Tuna
1912	Survey_1_2009_20155_2	1127	477.323	135.75	532.583	369	107	200	75	118.832	12.0753	160.241	0.0499298	212.906	369	109	159.948	26.6404	9.84092	0.101617	0.27242	No Tuna
1913	Survey_1_2009_20155_22	6714	149.054	261.555	890.029	85	126	210	260	224.057	38.1534	57.0619	0.106508	333.438	85	386	50.9645	72.9334	5.87253	0.170284	0.366115	No Tuna
1914	Survey_1_2009_20155_87	30826	350.317	289.174	3286.63	186	178	397	208	226.49	173.292	10.2929	0.0358613	397.181	186	374	178.269	208	1.30698	0.765123	0.476847	Tuna
1915	Survey_1_2009_20156_0	59569	346.368	163.247	3217.15	92	32	555	354	385.431	196.781	8.62288	0.072325	556.435	92	363	5.36223	354	1.95868	0.510548	0.369932	No Tuna
1916	Survey_1_2009_20156_140	103	460.083	237.578	76.5685	447	230	25	17	26.146	5.01582	150.592	0.220773	27.313	447	232	156.251	8.29223	5.21271	0.191839	0.564384	No Tuna
1917	Survey_1_2009_20156_282	122	223.254	349.631	69.0122	218	335	10	28	29.2815	5.30489	76.8632	0.321898	28.8617	220	363	75.9638	6.79207	5.51972	0.181169	0.767296	No Tuna
1918	Survey_1_2009_20156_70	306	331.35	185.376	178.652	299	176	61	21	62.0773	6.27623	15.3261	0.12048	63.6003	299	195	16.4404	10.3491	9.89085	0.101104	0.585086	No Tuna
1919	Survey_1_2009_20156_77	30665	355.665	291.318	3266.28	186	186	397	200	227.468	171.645	15.715	0.0361198	397.986	186	358	175.966	200	1.32522	0.75459	0.485267	Tuna
1920	Survey_1_2009_20157_1	139	535.349	92.0324	95.8823	519	81	31	20	34.7122	5.0985	151.027	0.189998	35.8469	519	83	149.859	8.66149	6.80832	0.146879	0.552684	No Tuna
1921	Survey_1_2009_20157_14	406	374.603	108.241	181.983	336	104	79	13	71.0528	7.27537	2.80751	0.154055	79.1581	336	113	3.62148	11.3817	9.76621	0.102394	0.582915	No Tuna
1922	Survey_1_2009_20157_21	486	312.399	130.605	220.836	271	118	84	30	85.9025	7.20345	16.1285	0.12523	87.6413	271	146	16.574	13.3893	11.9252	0.0838562	0.52569	No Tuna
1923	Survey_1_2009_20157_259	126	585.008	339.587	61.3553	580	327	10	24	23.8073	6.73862	102.666	0.420606	25	581	327	106.26	7.76237	3.53296	0.283049	0.802548	No Tuna
1924	Survey_1_2009_20157_260	434	712.576	358.728	147.983	705	327	14	59	62.0414	8.90673	95.2196	0.249045	59.8415	708	327	99.6197	12.0361	6.96567	0.143561	0.723937	No Tuna
1925	Survey_1_2009_20157_29	472	140.208	167.206	304.801	106	129	73	79	91.8303	6.54434	48.0568	0.0638438	106.832	106	207	46.8965	13.2256	14.032	0.0712656	0.417145	No Tuna
1926	Survey_1_2009_20157_299	123	590.069	377.467	50.0416	585	368	9	18	19.4006	8.07237	92.6303	0.617237	18.9737	588	368	108.435	9	2.40333	0.416089	0.863158	No Tuna
1927	Survey_1_2009_20157_35	689	314.004	150.004	304.534	263	131	100	41	102.753	8.53754	20.2602	0.0933593	107.336	263	171	21.3058	13.7603	12.0355	0.0830877	0.557218	No Tuna
1928	Survey_1_2009_20157_50	247	352.245	150.123	110.669	331	144	44	13	46.6764	6.73767	7.87218	0.253428	45.607	331	157	15.2551	8.21655	6.92768	0.144348	0.738416	No Tuna
1929	Survey_1_2009_20157_59	45512	347.063	276.711	3243.86	182	155	400	231	285.506	202.965	14.9452	0.0543514	404.26	183	321	170.747	231	1.40668	0.710894	0.64205	Tuna
1930	Survey_1_2009_20157_69	3960	129.172	276.78	904.999	88	161	135	225	165.026	30.553	61.6684	0.0607587	253.142	107	386	62.7264	55.1819	5.4013	0.185141	0.395782	No Tuna
1931	Survey_1_2009_20158_100	1211	363.17	241.567	325.605	305	229	111	33	94.6879	16.2839	10.9853	0.14354	114.004	305	261	13.183	23.3901	5.8148	0.171975	0.603689	No Tuna
1932	Survey_1_2009_20158_11	207	268.843	183.041	107.782	249	168	38	28	45.7562	5.7601	30.8855	0.223918	44.2041	250	195	37.6476	8.93134	7.94365	0.125887	0.60793	No Tuna
1933	Survey_1_2009_20158_12	733	377.173	173.52	293.238	311	168	128	18	102.258	9.12673	2.43127	0.107121	128.25	311	183	3.57633	15.3585	11.2043	0.0892516	0.464512	No Tuna
1934	Survey_1_2009_20158_146	710	331.879	267.67	273.706	290	252	100	39	88.366	10.2302	20.617	0.119097	105.948	290	288	19.29	17.1081	8.63777	0.115771	0.500352	No Tuna
1935	Survey_1_2009_20158_15	2062	145.551	232.645	619.963	110	170	94	147	106.609	24.6267	56.6426	0.0674167	172.363	111	317	58.5232	37.9548	4.32898	0.231001	0.487874	No Tuna
1936	Survey_1_2009_20158_162	13719	348.857	332.311	956.514	272	261	171	125	157.587	110.844	16.4157	0.18843	174.347	272	385	11.2455	120.312	1.4217	0.703384	0.848266	Tuna
1937	Survey_1_2009_20158_22	9569	378.52	237.731	2235.93	183	175	404	211	155.002	78.6033	176.361	0.0240525	404.654	183	363	176.742	211	1.97195	0.507113	0.146972	No Tuna
1938	Survey_1_2009_20159_10	2934	318.112	180.234	571.269	231	159	208	54	156.473	23.8743	11.0866	0.112977	211.443	231	213	10.3533	36.3309	6.55406	0.152577	0.529221	No Tuna
1939	Survey_1_2009_20159_101	306	199.775	270.438	166.693	184	244	35	53	60.3575	6.45506	58.6172	0.138387	62.9682	184	297	57.3194	10.8374	9.35042	0.106947	0.536842	No Tuna
1940	Survey_1_2009_20159_116	274	363.42	257.38	127.539	338	251	49	14	45.5215	7.6638	10.0626	0.211677	50.01	338	264	11.5346	9.6054	5.93981	0.168356	0.70437	No Tuna
1941	Survey_1_2009_20159_148	12497	343.757	333.611	747.235	270	267	166	119	150.56	105.683	24.7268	0.281256	175.514	270	386	18.9511	117.027	1.42464	0.701933	0.842485	Tuna
1942	Survey_1_2009_20159_158	169	317.92	277.908	79.397	305	271	26	16	27.2999	7.882	25.6004	0.33689	28.6531	305	285	29.2488	10.9475	3.46357	0.288719	0.682828	No Tuna
1943	Survey_1_2009_20159_202	434	151.141	350.558	169.054	144	315	15	71	75.3282	7.33571	81.7768	0.190831	72.1803	145	386	79.6242	9.36204	10.2687	0.0973833	0.724541	No Tuna
1944	Survey_1_2009_20159_219	138	429.333	349.312	73.1543	418	340	20	21	26.1097	6.72956	129.136	0.324048	27.5862	418	341	133.531	10.0417	3.87985	0.257742	0.673171	No Tuna
1945	Survey_1_2009_20159_228	170	621.765	369.047	89.598	618	350	7	36	38.1127	5.67922	92.7977	0.266111	36.6742	618	350	101.004	7	6.7109	0.149011	0.711297	No Tuna
1946	Survey_1_2009_20159_24	7820	319.442	230.468	1288.59	183	179	251	207	188.954	52.6939	31.2371	0.0591819	314.803	183	386	37.1247	97.2641	3.58589	0.278871	0.348547	Tuna
1947	Survey_1_2009_20159_42	1581	534.961	281.06	581.796	445	197	138	189	110.708	18.1828	125.01	0.0586949	233.431	446	197	125.937	44.3216	6.08862	0.164241	0.21159	No Tuna
1948	Survey_1_2009_20159_88	786	346.412	248.865	274.978	299	236	105	32	86.6588	11.5484	15.9508	0.130628	107.935	299	266	13.3925	16.8759	7.50399	0.133262	0.568947	No Tuna
1949	Survey_1_2009_20160_108	1134	555.771	305.355	393.446	505	232	78	154	109.221	13.2196	115.172	0.0920562	171.735	505	233	117.013	26.1929	8.26203	0.121036	0.333235	No Tuna
1950	Survey_1_2009_20160_3	1824	161.641	219.418	596.063	106	135	140	182	148.503	15.6387	53.3235	0.0645135	229.009	107	317	52.6297	32.7819	9.49584	0.105309	0.334679	No Tuna
1951	Survey_1_2009_20160_33	24266	348.267	294.656	3271.43	186	180	321	206	195.963	157.664	52.3059	0.0284926	357.337	186	385	26.0631	200.532	1.24292	0.80456	0.50581	Tuna
1952	Survey_1_2009_20160_7	1158	154.362	198.168	439.897	113	145	96	108	122.691	12.0172	49.5869	0.0751999	140.357	117	253	49.0445	20.4061	10.2096	0.0979469	0.527683	No Tuna
1953	Survey_1_2009_20160_82	176	224.807	239.489	97.4386	212	226	27	26	34.4384	6.50699	48.184	0.232949	34.6554	212	251	43.8309	9.67808	5.29252	0.188946	0.629696	No Tuna
1954	Survey_1_2009_20161_0	13861	371.284	165.119	2477.44	32	32	703	354	201.264	87.6875	1.13817	0.028379	703.598	32	357	177.638	354	2.29525	0.435683	0.0705097	No Tuna
1955	Survey_1_2009_20161_20	241	311.712	161.707	176.409	285	154	50	16	36.4759	8.41243	11.6164	0.0973161	50.9902	285	165	11.3099	14.9372	4.33595	0.23063	0.485887	No Tuna
1956	Survey_1_2009_20161_31	281	280.44	174.731	166.066	263	165	38	20	33.6671	10.627	19.0973	0.128043	39.8497	263	184	17.5256	16.3475	3.16807	0.31565	0.588482	No Tuna
1957	Survey_1_2009_20161_4	1781	176.837	192.972	546.85	116	121	144	158	148.552	15.265	47.0273	0.0748407	211.766	118	279	48.2541	27.8493	9.73155	0.102759	0.402077	No Tuna
1958	Survey_1_2009_20161_41	30669	362.399	292.35	4208.57	186	170	397	216	224.388	174.025	18.4246	0.021759	399.382	188	327	171.505	216	1.2894	0.775552	0.464407	Tuna
1959	Survey_1_2009_20161_47	300	285.163	190.453	158.652	258	176	57	30	61.5628	6.20459	26.3397	0.149776	63.9531	258	206	26.9657	9.00348	9.92213	0.100785	0.60423	No Tuna
1960	Survey_1_2009_20162_102	6797	301.984	266.134	2193.14	168	186	415	200	149.566	57.8623	2.21984	0.017758	420.697	168	317	170.56	200	2.58486	0.386868	0.0990434	No Tuna
1961	Survey_1_2009_20162_114	2159	370.073	216.132	524.014	303	196	130	42	101.104	27.189	4.01988	0.0988044	130.384	303	237	4.39871	40.2802	3.71859	0.268919	0.556013	No Tuna
1962	Survey_1_2009_20162_174	17141	357.091	320.559	1468.91	274	228	179	158	160.735	135.78	43.5238	0.0998284	211.483	277	386	46.3411	158	1.1838	0.84474	0.754562	Tuna
1963	Survey_1_2009_20162_290	284	729.215	345.141	143.397	721	315	14	62	65.5908	5.51297	97.1114	0.173559	62.514	725	315	97.3524	8.06713	11.8976	0.0840509	0.647662	No Tuna
1964	Survey_1_2009_20162_323	188	179.176	368.511	81.1127	176	352	7	34	36.8008	6.50445	86.8304	0.359079	34.3657	176	386	81.6341	7	5.65779	0.176747	0.886792	No Tuna
1965	Survey_1_2009_20162_5	50127	363.71	166.756	2840.75	81	36	581	350	366.939	173.935	9.02303	0.0780574	591.244	81	385	12.6024	350	2.10963	0.474017	0.313129	No Tuna
1966	Survey_1_2009_20162_82	353	353.99	168.868	179.581	318	162	74	16	75.3063	5.96834	8.17955	0.137551	74.8131	318	175	8.45503	9.15111	12.6176	0.0792541	0.580115	No Tuna
1967	Survey_1_2009_20163_150	395	371.282	240.295	175.338	338	234	68	13	61.1566	8.22363	5.19984	0.161456	68.2642	338	245	5.04245	11.4559	7.43669	0.134468	0.63352	No Tuna
1968	Survey_1_2009_20163_171	760	374.805	262.082	225.137	346	249	58	25	45.1227	21.4451	10.0644	0.188421	58.4209	346	274	6.88172	24.0166	2.1041	0.475263	0.672269	No Tuna
1969	Survey_1_2009_20163_193	13319	352.231	335.618	843.502	272	272	173	114	160.657	105.556	15.4657	0.235239	178.34	274	385	33.3336	111.699	1.52201	0.657026	0.849426	Tuna
1970	Survey_1_2009_20163_205	452	296.122	298.909	165.765	276	278	44	44	58.8577	9.77789	44.5392	0.206712	59.4643	279	322	47.7263	14.9208	6.01947	0.166127	0.649425	No Tuna
1971	Survey_1_2009_20163_272	168	647.113	371.899	69.6985	643	358	8	28	30.4774	7.01846	90.6211	0.434583	28.4429	645	358	100.125	8	4.34246	0.230284	0.811594	No Tuna
1972	Survey_1_2009_20163_31	254	517.004	125.677	161.38	489	112	54	28	57.5949	5.61513	153.52	0.122559	59.5063	489	113	155.158	8.35423	10.2571	0.0974934	0.601896	No Tuna
1973	Survey_1_2009_20163_4	8153	230.784	166.31	1508.07	88	75	367	311	207.141	50.1144	38.2214	0.0450491	475.786	88	386	39.7131	126.208	4.13335	0.241934	0.195906	No Tuna
1974	Survey_1_2009_20163_75	26996	336.469	247.333	2168.59	158	153	424	233	269.483	127.549	9.83809	0.0721363	424.679	158	385	3.2397	233	2.11278	0.47331	0.349085	No Tuna
1975	Survey_1_2009_20164_104	21756	361.434	315.19	1727.41	255	218	209	168	197.005	140.609	26.8023	0.0916221	222.272	256	374	39.7066	167.517	1.40109	0.713731	0.801739	Tuna
1976	Survey_1_2009_20164_3	6610	271.632	176.887	1713.41	81	86	509	300	160.8	52.3391	24.9856	0.0282938	552.96	82	386	23.7836	190.877	3.07227	0.325493	0.0869571	No Tuna
1977	Survey_1_2009_20164_76	5253	363.365	272.608	1559.18	176	184	408	202	124.825	53.5815	5.2163	0.0271534	408.176	176	377	1.68468	202	2.32963	0.429252	0.0810686	No Tuna
1978	Survey_1_2009_20164_95	275	633.696	226.94	140.309	618	208	30	39	44.6225	7.84673	124.549	0.175539	46.3249	620	208	122.661	12.3313	5.68677	0.175847	0.579557	No Tuna
1979	Survey_1_2009_20164_96	2369	58.4692	316.826	532.843	39	210	61	176	140.142	21.5232	75.9357	0.104852	185.626	39	386	71.4674	35.3147	6.51119	0.153582	0.472195	No Tuna
1980	Survey_1_2009_20165_0	210	128.814	158.267	104.853	113	142	32	33	46.6091	5.73666	48.2361	0.240032	44.5982	114	175	47.7263	8.63045	8.12478	0.12308	0.631579	No Tuna
1981	Survey_1_2009_20165_125	241	367.795	230.38	122.083	343	226	53	10	54.6198	5.61793	6.85886	0.203196	53.6004	343	235	8.58362	7.40945	9.72241	0.102855	0.743827	No Tuna
1982	Survey_1_2009_20165_143	19839	363.428	318.634	1153.11	265	243	221	143	200.307	126.106	21.5738	0.187495	228.324	265	386	18.9111	138.583	1.58841	0.629562	0.837407	Tuna
1983	Survey_1_2009_20165_31	3884	245.365	257.166	1015.91	158	168	281	218	146.291	33.8042	40.6903	0.0472909	344.426	166	386	37.5686	93.2119	4.32761	0.231074	0.162449	No Tuna
1984	Survey_1_2009_20165_49	552	486.458	199.326	221.806	444	180	81	45	86.165	8.15677	151.154	0.140994	91.2414	444	181	152.592	13.2535	10.5636	0.0946645	0.57892	No Tuna
1985	Survey_1_2009_20165_5	1796	291.666	177.893	558.624	210	148	189	82	131.899	17.337	24.0187	0.072323	205.234	210	229	22.942	31.0842	7.60797	0.131441	0.39638	No Tuna
1986	Survey_1_2009_20165_58	4607	384.024	263.044	1535.68	186	184	397	202	117.935	49.7378	0.902015	0.0245485	398.453	186	386	4.895	202	2.37113	0.42174	0.072214	No Tuna
1987	Survey_1_2009_20165_85	578	642.668	246.938	319.446	610	196	60	111	102.242	7.19794	118.114	0.0711776	124.354	612	196	117.801	13.4989	14.2044	0.0704009	0.419601	No Tuna
1988	Survey_1_2009_20166_102	1249	355.827	172.242	415.99	286	159	153	36	108.918	14.6007	6.71768	0.0906999	154.175	286	192	7.07892	27.8188	7.45974	0.134053	0.427813	No Tuna
1989	Survey_1_2009_20166_123	4223	376.59	259.369	1482.93	186	185	396	201	111.773	48.1053	0.840364	0.0241318	396.729	187	349	174.649	201	2.32352	0.430382	0.0666477	No Tuna
1990	Survey_1_2009_20166_127	172	241.471	201.541	105.924	226	189	31	25	38.4717	5.69243	37.8191	0.192642	38.6005	226	213	36.573	9.46727	6.7584	0.147964	0.586031	No Tuna
1991	Survey_1_2009_20166_157	293	410.869	219.445	137.64	381	214	59	12	59.795	6.23897	171.194	0.194353	59.6825	381	216	171.327	8.64379	9.5841	0.104339	0.686987	No Tuna
1992	Survey_1_2009_20166_178	885	394.376	235.971	259.622	352	226	100	22	87.0637	12.9424	175.566	0.164994	101.119	352	231	171.469	19.3303	6.72699	0.148655	0.625	No Tuna
1993	Survey_1_2009_20166_208	17237	354.283	325.343	1372.95	255	252	193	134	177.186	123.864	15.5915	0.11491	200.96	255	360	16.1804	133.953	1.43049	0.699061	0.811458	Tuna
1994	Survey_1_2009_20166_3	6506	237.039	188.507	1675.12	79	82	502	304	162.651	50.9291	26.6716	0.0291361	552.472	79	386	25.1735	185.08	3.19368	0.313118	0.0877902	No Tuna
1995	Survey_1_2009_20166_74	225	342.344	142.273	168.51	312	136	63	14	63.3984	4.51871	10.111	0.0995733	64.1327	312	149	10.7843	7.50565	14.0302	0.0712749	0.56391	No Tuna
1996	Survey_1_2009_20166_85	187	335.227	150.949	130.368	314	145	45	13	43.0562	5.52988	11.9886	0.138265	46.8402	314	158	16.1134	9.07227	7.78611	0.128434	0.583463	No Tuna
1997	Survey_1_2009_20167_100	315	295.389	172.071	207.078	267	161	53	29	45.8683	8.74395	25.0946	0.0923106	58.6003	267	189	25.2532	12.2095	5.24573	0.190631	0.540773	No Tuna
1998	Survey_1_2009_20167_161	4325	381.66	262.007	1561.78	184	186	400	200	112.926	48.7644	0.074629	0.022282	400.405	184	384	2.57657	200	2.31575	0.431826	0.068077	No Tuna
1999	Survey_1_2009_20167_181	598	402.415	205.211	287.421	350	197	110	23	84.6155	8.99832	173.63	0.0909647	111.158	350	204	171.724	16.9282	9.40348	0.106344	0.436178	No Tuna
[truncated: 20,502 more rows]
